# Supplementary material for: A second polymorph of [1,2-bis­(di-tert-butyl­phosphino)ethane]dichlorido­platinum(II)
Source: Acta Crystallogr Sect E Struct Rep Online. 2008 Feb 6;64(Pt 3):m454. doi: 10.1107/S1600536808000603 (PMC2960814; doi:10.1107/S1600536808000603)
Supplement: Supplementary file 1 [file e-64-0m454-sup1.cif]

##############################################################################
###                                                                        ###
###        Electronic paper (Acta Crystallographica Section E)             ###
###                                                                        ###
##############################################################################
#                                                                            #
# This CIF contains the data in a paper accepted for publication in Acta     #
# Crystallographica Section E. It conforms to the requirements of Notes      #
# for Authors for Section E, and has been peer reviewed under the auspices   #
# of the IUCr Commission on Journals.                                        #
#                                                                            #
# Full details of the Crystallographic Information File format               #
# are given in the paper "The Crystallographic Information File (CIF):       #
# a New Standard Archive File for Crystallography" by S. R. Hall, F. H.      #
# Allen and I. D. Brown [Acta Cryst. (1991), A47, 655-685].                  #
#                                                                            #
# The current version of the core CIF dictionary is obtainable from          #
# ftp://ftp.iucr.org/pub/cif_core.dic. The current version number is 2.1.    #
#                                                                            #
# Software is freely available for graphical display of the structure(s) in  #
# this CIF.  For information consult the CIF home page http://www.iucr.org/  #
# cif/home.html                                                              #
#                                                                            #
##############################################################################
                                             
data_I
_audit_creation_method     SHELXL-97
_chemical_name_systematic
;
[1,2-bis(di-<i>tert</i>-butylphosphino)ethane]dichloridoplatinum(II)
;
_chemical_name_common     ?
_chemical_formula_moiety     'C18 H40 Cl2 P2 Pt'
_chemical_formula_sum     'C18 H40 Cl2 P2 Pt'
_chemical_formula_iupac     '[Pt Cl2 (C18 H40 P2)]'
_chemical_formula_weight     584.43
_chemical_melting_point     ?
_symmetry_cell_setting     monoclinic
_symmetry_space_group_name_H-M     'P 21/n'
_symmetry_space_group_name_Hall     '-P 2yn'
loop_
    _symmetry_equiv_pos_as_xyz
    'x, y, z'
    '-x+1/2, y+1/2, -z+1/2'
    '-x, -y, -z'
    'x-1/2, -y-1/2, z-1/2'
_cell_length_a     11.0981(10)
_cell_length_b     15.3242(13)
_cell_length_c     14.5413(13)
_cell_angle_alpha     90.00
_cell_angle_beta     109.2870(10)
_cell_angle_gamma     90.00
_cell_volume     2334.2(4)
_cell_formula_units_Z     4
_cell_measurement_reflns_used     4040
_cell_measurement_theta_min     2.97
_cell_measurement_theta_max     32.85
_cell_measurement_temperature     100.00(10)
_exptl_crystal_description     block
_exptl_crystal_colour     colorless
_exptl_crystal_size_max     0.20
_exptl_crystal_size_mid     0.14
_exptl_crystal_size_min     0.08
_exptl_crystal_density_diffrn     1.663
_exptl_crystal_density_meas     ?
_exptl_crystal_density_method     'not measured'
_exptl_crystal_F_000     1160
_exptl_absorpt_coefficient_mu     6.376
_exptl_absorpt_correction_type     multi-scan
_exptl_absorpt_process_details     '(SADABS; Sheldrick, 2007)'
_exptl_absorpt_correction_T_min     0.3420
_exptl_absorpt_correction_T_max     0.5995
_exptl_special_details
;
^1^H NMR (CDCl~3~, 20 \%C): \d 1.5 (d, ^3^<i>J</i>~HP~ = 14.1 Hz, 36 H,
-(CH~3~)~3~), 1.9 (d, ^2^<i>J</i>~HP~ = 16 Hz, 4 H, -CH~2~-);
^13^C NMR
(CDCl~3~, 20 \%C): \d 24.5 (d, ^1^<i>J</i>~CP~ = 33 Hz, -CH~2~-), 30.4
(s, -(CH~3~)~3~), 37.6 (d, ^1^<i>J</i>~CP~ = 30 Hz, -C-);
^31^P NMR
(CDCl~3~, 20 \%C): \d 75.7 (s, with platinum satellites ^1^<i>J</i>~PPt~ =
3643.2 Hz).
;
_diffrn_ambient_temperature     100.00(10)
_diffrn_radiation_type     MoK\a
_diffrn_radiation_wavelength     0.71073
_diffrn_radiation_source     'fine-focus sealed tube'
_diffrn_radiation_monochromator     graphite
_diffrn_measurement_device_type     'Bruker SMART APEXII CCD'
_diffrn_measurement_method     'area detector, \w scans per \f'
_diffrn_detector_area_resol_mean     ?
_diffrn_reflns_number     20415
_diffrn_reflns_av_R_equivalents     0.0335
_diffrn_reflns_av_sigmaI/netI     0.0442
_diffrn_reflns_theta_min     1.99
_diffrn_reflns_theta_max     32.03
_diffrn_reflns_theta_full     32.03
_diffrn_measured_fraction_theta_max     0.987
_diffrn_measured_fraction_theta_full     0.987
_diffrn_reflns_limit_h_min     -15
_diffrn_reflns_limit_h_max     16
_diffrn_reflns_limit_k_min     -22
_diffrn_reflns_limit_k_max     22
_diffrn_reflns_limit_l_min     -19
_diffrn_reflns_limit_l_max     21
_diffrn_standards_number     ?
_diffrn_standards_interval_count     ?
_diffrn_standards_interval_time     ?
_diffrn_standards_decay_%     ?
_refine_special_details
;
 Refinement of F^2^ against ALL reflections.  The weighted R-factor wR and
 goodness of fit S are based on F^2^, conventional R-factors R are based
 on F, with F set to zero for negative F^2^. The threshold expression of
 F^2^ > 2sigma(F^2^) is used only for calculating R-factors(gt) etc. and is
 not relevant to the choice of reflections for refinement.  R-factors based
 on F^2^ are statistically about twice as large as those based on F, and R-
 factors based on ALL data will be even larger.
;
_reflns_number_total     8022
_reflns_number_gt     6312
_reflns_threshold_expression     >2sigma(I)
_refine_ls_structure_factor_coef     Fsqd
_refine_ls_matrix_type     full
_refine_ls_R_factor_all     0.0433
_refine_ls_R_factor_gt     0.0291
_refine_ls_wR_factor_gt     0.0558
_refine_ls_wR_factor_ref     0.0598
_refine_ls_goodness_of_fit_ref     1.015
_refine_ls_restrained_S_all     1.015
_refine_ls_number_reflns     8022
_refine_ls_number_parameters     208
_refine_ls_number_restraints     0
_refine_ls_hydrogen_treatment     constr
_refine_ls_weighting_scheme     calc
_refine_ls_weighting_details
                 'calc w=1/[\s^2^(Fo^2^)+(0.0232P)^2^] where P=(Fo^2^+2Fc^2^)/3'
_atom_sites_solution_hydrogens     geom
_atom_sites_solution_primary     direct
_atom_sites_solution_secondary     difmap
_refine_ls_shift/su_max     0.002
_refine_ls_shift/su_mean     0.000
_refine_diff_density_max     1.107
_refine_diff_density_min     -0.806
_refine_ls_extinction_method     none
_refine_ls_extinction_coef     ?
loop_
    _atom_type_symbol
    _atom_type_description
    _atom_type_scat_dispersion_real
    _atom_type_scat_dispersion_imag
    _atom_type_scat_source
    'C' 'C' 0.0033 0.0016
                         'International Tables Vol C Tables 4.2.6.8 and 6.1.1.4'
    'H' 'H' 0.0000 0.0000
                         'International Tables Vol C Tables 4.2.6.8 and 6.1.1.4'
    'P' 'P' 0.1023 0.0942
                         'International Tables Vol C Tables 4.2.6.8 and 6.1.1.4'
    'Cl' 'Cl' 0.1484 0.1585
                         'International Tables Vol C Tables 4.2.6.8 and 6.1.1.4'
    'Pt' 'Pt' -1.7033 8.3905
                         'International Tables Vol C Tables 4.2.6.8 and 6.1.1.4'
_computing_data_collection     'APEX2 (Bruker, 2006)'
_computing_cell_refinement     'SAINT (Bruker, 2006)'
_computing_data_reduction     'SAINT (Bruker, 2006)'
_computing_structure_solution     'SIR97 (Altomare <i>et al.</i>,  1999)'
_computing_structure_refinement     'SHELXL97 (Sheldrick, 2008)'
_computing_molecular_graphics     'SHELXTL (Bruker, 2000)'
_computing_publication_material     'SHELXTL (Bruker, 2000)'
loop_
    _atom_site_type_symbol
    _atom_site_label
    _atom_site_fract_x
    _atom_site_fract_y
    _atom_site_fract_z
    _atom_site_U_iso_or_equiv
    _atom_site_adp_type
    _atom_site_calc_flag
    _atom_site_refinement_flags
    _atom_site_occupancy
    _atom_site_disorder_assembly
    _atom_site_disorder_group
    Pt Pt1 0.268368(10) 0.706474(7) 0.781256(8) 0.01505(3) Uani d . 1 . .
    Cl Cl1 0.17379(7) 0.80168(5) 0.86681(6) 0.02422(16) Uani d . 1 . .
    Cl Cl2 0.44219(8) 0.80401(5) 0.81687(6) 0.02415(16) Uani d . 1 . .
    P P1 0.09956(7) 0.61552(5) 0.74524(5) 0.01603(14) Uani d . 1 . .
    P P2 0.36188(7) 0.61746(5) 0.70173(6) 0.01776(15) Uani d . 1 . .
    C C1 0.0577(3) 0.5718(2) 0.8529(2) 0.0227(6) Uani d . 1 . .
    C C2 -0.0053(4) 0.4814(2) 0.8323(3) 0.0323(8) Uani d . 1 . .
    H H2A -0.0253 0.4613 0.8896 0.048 Uiso calc R 1 . .
    H H2B 0.0533 0.4400 0.8177 0.048 Uiso calc R 1 . .
    H H2C -0.0842 0.4851 0.7763 0.048 Uiso calc R 1 . .
    C C3 -0.0326(3) 0.6333(2) 0.8823(3) 0.0287(7) Uani d . 1 . .
    H H3A -0.0520 0.6085 0.9380 0.043 Uiso calc R 1 . .
    H H3B -0.1120 0.6402 0.8273 0.043 Uiso calc R 1 . .
    H H3C 0.0083 0.6903 0.9002 0.043 Uiso calc R 1 . .
    C C4 0.1821(3) 0.5634(2) 0.9392(2) 0.0308(8) Uani d . 1 . .
    H H4A 0.1632 0.5409 0.9960 0.046 Uiso calc R 1 . .
    H H4B 0.2227 0.6208 0.9547 0.046 Uiso calc R 1 . .
    H H4C 0.2400 0.5231 0.9221 0.046 Uiso calc R 1 . .
    C C5 -0.0478(3) 0.6578(2) 0.6491(2) 0.0232(7) Uani d . 1 . .
    C C6 -0.1592(3) 0.5927(2) 0.6247(3) 0.0302(8) Uani d . 1 . .
    H H6A -0.2334 0.6177 0.5744 0.045 Uiso calc R 1 . .
    H H6B -0.1812 0.5807 0.6834 0.045 Uiso calc R 1 . .
    H H6C -0.1342 0.5383 0.6006 0.045 Uiso calc R 1 . .
    C C7 -0.0919(3) 0.7459(2) 0.6749(3) 0.0316(8) Uani d . 1 . .
    H H7A -0.1686 0.7645 0.6224 0.047 Uiso calc R 1 . .
    H H7B -0.0240 0.7891 0.6833 0.047 Uiso calc R 1 . .
    H H7C -0.1113 0.7406 0.7357 0.047 Uiso calc R 1 . .
    C C8 -0.0127(3) 0.6711(3) 0.5569(3) 0.0388(9) Uani d . 1 . .
    H H8A -0.0871 0.6932 0.5046 0.058 Uiso calc R 1 . .
    H H8B 0.0143 0.6154 0.5370 0.058 Uiso calc R 1 . .
    H H8C 0.0573 0.7133 0.5700 0.058 Uiso calc R 1 . .
    C C9 0.5007(3) 0.5527(2) 0.7849(2) 0.0246(7) Uani d . 1 . .
    C C10 0.5670(4) 0.4957(2) 0.7285(3) 0.0349(9) Uani d . 1 . .
    H H10A 0.6377 0.4637 0.7747 0.052 Uiso calc R 1 . .
    H H10B 0.5999 0.5329 0.6874 0.052 Uiso calc R 1 . .
    H H10C 0.5053 0.4541 0.6874 0.052 Uiso calc R 1 . .
    C C11 0.5985(3) 0.6126(2) 0.8564(3) 0.0340(8) Uani d . 1 . .
    H H11A 0.6690 0.5774 0.8984 0.051 Uiso calc R 1 . .
    H H11B 0.5573 0.6440 0.8967 0.051 Uiso calc R 1 . .
    H H11C 0.6317 0.6546 0.8199 0.051 Uiso calc R 1 . .
    C C12 0.4469(3) 0.4907(2) 0.8451(3) 0.0298(8) Uani d . 1 . .
    H H12A 0.5166 0.4561 0.8890 0.045 Uiso calc R 1 . .
    H H12B 0.3840 0.4516 0.8011 0.045 Uiso calc R 1 . .
    H H12C 0.4058 0.5249 0.8834 0.045 Uiso calc R 1 . .
    C C13 0.4076(3) 0.6704(2) 0.5996(2) 0.0241(7) Uani d . 1 . .
    C C14 0.5394(3) 0.7143(2) 0.6356(3) 0.0292(7) Uani d . 1 . .
    H H14A 0.5579 0.7404 0.5802 0.044 Uiso calc R 1 . .
    H H14B 0.6046 0.6707 0.6667 0.044 Uiso calc R 1 . .
    H H14C 0.5396 0.7600 0.6829 0.044 Uiso calc R 1 . .
    C C15 0.4083(4) 0.6035(2) 0.5199(3) 0.0374(9) Uani d . 1 . .
    H H15A 0.4322 0.6329 0.4687 0.056 Uiso calc R 1 . .
    H H15B 0.3230 0.5780 0.4919 0.056 Uiso calc R 1 . .
    H H15C 0.4702 0.5572 0.5489 0.056 Uiso calc R 1 . .
    C C16 0.3071(3) 0.7402(2) 0.5518(3) 0.0286(7) Uani d . 1 . .
    H H16A 0.3286 0.7684 0.4988 0.043 Uiso calc R 1 . .
    H H16B 0.3055 0.7839 0.6006 0.043 Uiso calc R 1 . .
    H H16C 0.2229 0.7126 0.5256 0.043 Uiso calc R 1 . .
    C C31 0.1465(3) 0.5180(2) 0.6924(2) 0.0216(6) Uani d . 1 . .
    H H31A 0.1853 0.4755 0.7452 0.026 Uiso calc R 1 . .
    H H31B 0.0690 0.4908 0.6465 0.026 Uiso calc R 1 . .
    C C32 0.2411(3) 0.5363(2) 0.6385(2) 0.0211(6) Uani d . 1 . .
    H H32A 0.1938 0.5577 0.5721 0.025 Uiso calc R 1 . .
    H H32B 0.2842 0.4813 0.6320 0.025 Uiso calc R 1 . .
loop_
    _atom_site_aniso_label
    _atom_site_aniso_U_11
    _atom_site_aniso_U_22
    _atom_site_aniso_U_33
    _atom_site_aniso_U_12
    _atom_site_aniso_U_13
    _atom_site_aniso_U_23
    Pt1 0.01739(5) 0.01316(5) 0.01369(5) 0.00118(5) 0.00389(4) -0.00008(4)
    Cl1 0.0232(4) 0.0226(4) 0.0254(4) 0.0034(3) 0.0061(3) -0.0079(3)
    Cl2 0.0275(4) 0.0195(4) 0.0271(4) -0.0052(3) 0.0112(3) -0.0035(3)
    P1 0.0182(4) 0.0177(4) 0.0132(3) -0.0006(3) 0.0066(3) -0.0002(3)
    P2 0.0202(4) 0.0158(4) 0.0199(4) -0.0004(3) 0.0102(3) -0.0011(3)
    C1 0.0277(16) 0.0264(16) 0.0185(15) 0.0043(13) 0.0137(13) 0.0043(12)
    C2 0.046(2) 0.0275(18) 0.0333(19) -0.0032(16) 0.0261(17) 0.0057(15)
    C3 0.0365(19) 0.0297(18) 0.0269(17) 0.0024(15) 0.0201(15) 0.0022(14)
    C4 0.0348(19) 0.041(2) 0.0186(16) 0.0045(16) 0.0116(14) 0.0099(15)
    C5 0.0185(15) 0.0330(18) 0.0165(15) -0.0029(13) 0.0034(12) 0.0040(13)
    C6 0.0208(16) 0.037(2) 0.0302(19) -0.0070(14) 0.0053(14) -0.0058(15)
    C7 0.0222(17) 0.0323(19) 0.034(2) 0.0028(14) 0.0009(15) 0.0085(16)
    C8 0.0208(17) 0.071(3) 0.0212(18) -0.0038(17) 0.0018(14) 0.0117(18)
    C9 0.0239(16) 0.0186(15) 0.0326(18) 0.0045(12) 0.0109(14) 0.0015(13)
    C10 0.0326(19) 0.0228(17) 0.056(2) 0.0042(15) 0.0233(18) -0.0002(16)
    C11 0.0236(17) 0.0309(18) 0.041(2) 0.0022(15) 0.0021(15) 0.0048(16)
    C12 0.0287(18) 0.0263(17) 0.036(2) 0.0079(14) 0.0126(15) 0.0104(15)
    C13 0.0296(17) 0.0250(16) 0.0238(17) -0.0025(14) 0.0172(14) -0.0011(13)
    C14 0.0272(17) 0.0292(18) 0.0363(19) 0.0001(14) 0.0173(15) 0.0008(15)
    C15 0.050(2) 0.042(2) 0.0306(19) -0.0120(19) 0.0282(18) -0.0071(17)
    C16 0.0315(18) 0.0327(18) 0.0255(18) -0.0035(15) 0.0148(15) 0.0084(14)
    C31 0.0270(16) 0.0180(15) 0.0243(16) -0.0022(12) 0.0144(13) -0.0048(12)
    C32 0.0244(15) 0.0202(15) 0.0221(15) -0.0033(12) 0.0125(12) -0.0046(12)
_geom_special_details
;
 All esds (except the esd in the dihedral angle between two l.s. planes)
 are estimated using the full covariance matrix.  The cell esds are taken
 into account individually in the estimation of esds in distances, angles
 and torsion angles; correlations between esds in cell parameters are only
 used when they are defined by crystal symmetry.  An approximate (isotropic)
 treatment of cell esds is used for estimating esds involving l.s. planes.
;
loop_
    _geom_bond_atom_site_label_1
    _geom_bond_atom_site_label_2
    _geom_bond_site_symmetry_2
    _geom_bond_distance
    _geom_bond_publ_flag
    Pt1 P2 . 2.2513(8) y
    Pt1 P1 . 2.2536(8) y
    Pt1 Cl2 . 2.3588(8) y
    Pt1 Cl1 . 2.3750(8) y
    P1 C31 . 1.833(3) ?
    P1 C5 . 1.881(3) ?
    P1 C1 . 1.897(3) ?
    P2 C32 . 1.837(3) ?
    P2 C9 . 1.895(3) ?
    P2 C13 . 1.903(3) ?
    C1 C4 . 1.534(5) ?
    C1 C3 . 1.535(4) ?
    C1 C2 . 1.537(5) ?
    C2 H2A . 0.9800 ?
    C2 H2B . 0.9800 ?
    C2 H2C . 0.9800 ?
    C3 H3A . 0.9800 ?
    C3 H3B . 0.9800 ?
    C3 H3C . 0.9800 ?
    C4 H4A . 0.9800 ?
    C4 H4B . 0.9800 ?
    C4 H4C . 0.9800 ?
    C5 C7 . 1.525(5) ?
    C5 C8 . 1.528(5) ?
    C5 C6 . 1.536(4) ?
    C6 H6A . 0.9800 ?
    C6 H6B . 0.9800 ?
    C6 H6C . 0.9800 ?
    C7 H7A . 0.9800 ?
    C7 H7B . 0.9800 ?
    C7 H7C . 0.9800 ?
    C8 H8A . 0.9800 ?
    C8 H8B . 0.9800 ?
    C8 H8C . 0.9800 ?
    C9 C11 . 1.535(5) ?
    C9 C10 . 1.542(5) ?
    C9 C12 . 1.540(5) ?
    C10 H10A . 0.9800 ?
    C10 H10B . 0.9800 ?
    C10 H10C . 0.9800 ?
    C11 H11A . 0.9800 ?
    C11 H11B . 0.9800 ?
    C11 H11C . 0.9800 ?
    C12 H12A . 0.9800 ?
    C12 H12B . 0.9800 ?
    C12 H12C . 0.9800 ?
    C13 C16 . 1.536(5) ?
    C13 C14 . 1.536(5) ?
    C13 C15 . 1.549(5) ?
    C14 H14A . 0.9800 ?
    C14 H14B . 0.9800 ?
    C14 H14C . 0.9800 ?
    C15 H15A . 0.9800 ?
    C15 H15B . 0.9800 ?
    C15 H15C . 0.9800 ?
    C16 H16A . 0.9800 ?
    C16 H16B . 0.9800 ?
    C16 H16C . 0.9800 ?
    C31 C32 . 1.529(4) ?
    C31 H31A . 0.9900 ?
    C31 H31B . 0.9900 ?
    C32 H32A . 0.9900 ?
    C32 H32B . 0.9900 ?
loop_
    _geom_angle_atom_site_label_1
    _geom_angle_atom_site_label_2
    _geom_angle_atom_site_label_3
    _geom_angle_site_symmetry_1
    _geom_angle_site_symmetry_3
    _geom_angle
    _geom_angle_publ_flag
    P2 Pt1 P1 . . 89.70(3) y
    P2 Pt1 Cl2 . . 90.82(3) y
    P1 Pt1 Cl2 . . 178.77(3) y
    P2 Pt1 Cl1 . . 178.84(3) y
    P1 Pt1 Cl1 . . 91.39(3) y
    Cl2 Pt1 Cl1 . . 88.09(3) y
    C31 P1 C5 . . 105.46(15) ?
    C31 P1 C1 . . 103.85(14) ?
    C5 P1 C1 . . 110.23(14) ?
    C31 P1 Pt1 . . 105.77(10) ?
    C5 P1 Pt1 . . 114.31(11) ?
    C1 P1 Pt1 . . 115.98(11) ?
    C32 P2 C9 . . 105.70(15) ?
    C32 P2 C13 . . 103.69(14) ?
    C9 P2 C13 . . 110.56(15) ?
    C32 P2 Pt1 . . 106.44(10) ?
    C9 P2 Pt1 . . 113.88(11) ?
    C13 P2 Pt1 . . 115.45(11) ?
    C4 C1 C3 . . 108.6(3) ?
    C4 C1 C2 . . 108.2(3) ?
    C3 C1 C2 . . 108.1(3) ?
    C4 C1 P1 . . 107.8(2) ?
    C3 C1 P1 . . 111.9(2) ?
    C2 C1 P1 . . 112.1(2) ?
    C1 C2 H2A . . 109.5 ?
    C1 C2 H2B . . 109.5 ?
    H2A C2 H2B . . 109.5 ?
    C1 C2 H2C . . 109.5 ?
    H2A C2 H2C . . 109.5 ?
    H2B C2 H2C . . 109.5 ?
    C1 C3 H3A . . 109.5 ?
    C1 C3 H3B . . 109.5 ?
    H3A C3 H3B . . 109.5 ?
    C1 C3 H3C . . 109.5 ?
    H3A C3 H3C . . 109.5 ?
    H3B C3 H3C . . 109.5 ?
    C1 C4 H4A . . 109.5 ?
    C1 C4 H4B . . 109.5 ?
    H4A C4 H4B . . 109.5 ?
    C1 C4 H4C . . 109.5 ?
    H4A C4 H4C . . 109.5 ?
    H4B C4 H4C . . 109.5 ?
    C7 C5 C8 . . 107.0(3) ?
    C7 C5 C6 . . 109.4(3) ?
    C8 C5 C6 . . 107.7(3) ?
    C7 C5 P1 . . 113.1(2) ?
    C8 C5 P1 . . 106.7(2) ?
    C6 C5 P1 . . 112.6(2) ?
    C5 C6 H6A . . 109.5 ?
    C5 C6 H6B . . 109.5 ?
    H6A C6 H6B . . 109.5 ?
    C5 C6 H6C . . 109.5 ?
    H6A C6 H6C . . 109.5 ?
    H6B C6 H6C . . 109.5 ?
    C5 C7 H7A . . 109.5 ?
    C5 C7 H7B . . 109.5 ?
    H7A C7 H7B . . 109.5 ?
    C5 C7 H7C . . 109.5 ?
    H7A C7 H7C . . 109.5 ?
    H7B C7 H7C . . 109.5 ?
    C5 C8 H8A . . 109.5 ?
    C5 C8 H8B . . 109.5 ?
    H8A C8 H8B . . 109.5 ?
    C5 C8 H8C . . 109.5 ?
    H8A C8 H8C . . 109.5 ?
    H8B C8 H8C . . 109.5 ?
    C11 C9 C10 . . 110.2(3) ?
    C11 C9 C12 . . 107.7(3) ?
    C10 C9 C12 . . 107.1(3) ?
    C11 C9 P2 . . 111.3(2) ?
    C10 C9 P2 . . 112.8(2) ?
    C12 C9 P2 . . 107.4(2) ?
    C9 C10 H10A . . 109.5 ?
    C9 C10 H10B . . 109.5 ?
    H10A C10 H10B . . 109.5 ?
    C9 C10 H10C . . 109.5 ?
    H10A C10 H10C . . 109.5 ?
    H10B C10 H10C . . 109.5 ?
    C9 C11 H11A . . 109.5 ?
    C9 C11 H11B . . 109.5 ?
    H11A C11 H11B . . 109.5 ?
    C9 C11 H11C . . 109.5 ?
    H11A C11 H11C . . 109.5 ?
    H11B C11 H11C . . 109.5 ?
    C9 C12 H12A . . 109.5 ?
    C9 C12 H12B . . 109.5 ?
    H12A C12 H12B . . 109.5 ?
    C9 C12 H12C . . 109.5 ?
    H12A C12 H12C . . 109.5 ?
    H12B C12 H12C . . 109.5 ?
    C16 C13 C14 . . 108.5(3) ?
    C16 C13 C15 . . 107.8(3) ?
    C14 C13 C15 . . 107.8(3) ?
    C16 C13 P2 . . 107.9(2) ?
    C14 C13 P2 . . 113.0(2) ?
    C15 C13 P2 . . 111.7(2) ?
    C13 C14 H14A . . 109.5 ?
    C13 C14 H14B . . 109.5 ?
    H14A C14 H14B . . 109.5 ?
    C13 C14 H14C . . 109.5 ?
    H14A C14 H14C . . 109.5 ?
    H14B C14 H14C . . 109.5 ?
    C13 C15 H15A . . 109.5 ?
    C13 C15 H15B . . 109.5 ?
    H15A C15 H15B . . 109.5 ?
    C13 C15 H15C . . 109.5 ?
    H15A C15 H15C . . 109.5 ?
    H15B C15 H15C . . 109.5 ?
    C13 C16 H16A . . 109.5 ?
    C13 C16 H16B . . 109.5 ?
    H16A C16 H16B . . 109.5 ?
    C13 C16 H16C . . 109.5 ?
    H16A C16 H16C . . 109.5 ?
    H16B C16 H16C . . 109.5 ?
    C32 C31 P1 . . 113.8(2) ?
    C32 C31 H31A . . 108.8 ?
    P1 C31 H31A . . 108.8 ?
    C32 C31 H31B . . 108.8 ?
    P1 C31 H31B . . 108.8 ?
    H31A C31 H31B . . 107.7 ?
    C31 C32 P2 . . 112.3(2) ?
    C31 C32 H32A . . 109.2 ?
    P2 C32 H32A . . 109.2 ?
    C31 C32 H32B . . 109.2 ?
    P2 C32 H32B . . 109.2 ?
    H32A C32 H32B . . 107.9 ?
loop_
    _geom_torsion_atom_site_label_1
    _geom_torsion_atom_site_label_2
    _geom_torsion_atom_site_label_3
    _geom_torsion_atom_site_label_4
    _geom_torsion_site_symmetry_1
    _geom_torsion_site_symmetry_2
    _geom_torsion_site_symmetry_3
    _geom_torsion_site_symmetry_4
    _geom_torsion
    _geom_torsion_publ_flag
    P2 Pt1 P1 C31 . . . . 8.74(11) ?
    Cl1 Pt1 P1 C31 . . . . -170.88(11) ?
    P2 Pt1 P1 C5 . . . . -106.82(12) ?
    Cl1 Pt1 P1 C5 . . . . 73.55(12) ?
    P2 Pt1 P1 C1 . . . . 123.22(11) ?
    Cl1 Pt1 P1 C1 . . . . -56.40(11) ?
    P1 Pt1 P2 C32 . . . . 9.20(11) ?
    Cl2 Pt1 P2 C32 . . . . -169.68(11) ?
    P1 Pt1 P2 C9 . . . . -106.85(12) ?
    Cl2 Pt1 P2 C9 . . . . 74.27(12) ?
    P1 Pt1 P2 C13 . . . . 123.65(12) ?
    Cl2 Pt1 P2 C13 . . . . -55.24(12) ?
    C31 P1 C1 C4 . . . . 83.6(2) ?
    C5 P1 C1 C4 . . . . -163.8(2) ?
    Pt1 P1 C1 C4 . . . . -31.9(3) ?
    C31 P1 C1 C3 . . . . -157.1(2) ?
    C5 P1 C1 C3 . . . . -44.5(3) ?
    Pt1 P1 C1 C3 . . . . 87.4(2) ?
    C31 P1 C1 C2 . . . . -35.4(3) ?
    C5 P1 C1 C2 . . . . 77.2(3) ?
    Pt1 P1 C1 C2 . . . . -151.0(2) ?
    C31 P1 C5 C7 . . . . -172.7(2) ?
    C1 P1 C5 C7 . . . . 75.7(3) ?
    Pt1 P1 C5 C7 . . . . -57.0(3) ?
    C31 P1 C5 C8 . . . . -55.3(3) ?
    C1 P1 C5 C8 . . . . -166.8(2) ?
    Pt1 P1 C5 C8 . . . . 60.4(3) ?
    C31 P1 C5 C6 . . . . 62.6(3) ?
    C1 P1 C5 C6 . . . . -48.9(3) ?
    Pt1 P1 C5 C6 . . . . 178.4(2) ?
    C32 P2 C9 C11 . . . . -169.3(2) ?
    C13 P2 C9 C11 . . . . 79.1(3) ?
    Pt1 P2 C9 C11 . . . . -52.8(3) ?
    C32 P2 C9 C10 . . . . 66.3(3) ?
    C13 P2 C9 C10 . . . . -45.3(3) ?
    Pt1 P2 C9 C10 . . . . -177.3(2) ?
    C32 P2 C9 C12 . . . . -51.6(2) ?
    C13 P2 C9 C12 . . . . -163.2(2) ?
    Pt1 P2 C9 C12 . . . . 64.9(2) ?
    C32 P2 C13 C16 . . . . 81.9(2) ?
    C9 P2 C13 C16 . . . . -165.2(2) ?
    Pt1 P2 C13 C16 . . . . -34.1(3) ?
    C32 P2 C13 C14 . . . . -158.1(2) ?
    C9 P2 C13 C14 . . . . -45.2(3) ?
    Pt1 P2 C13 C14 . . . . 85.9(2) ?
    C32 P2 C13 C15 . . . . -36.4(3) ?
    C9 P2 C13 C15 . . . . 76.5(3) ?
    Pt1 P2 C13 C15 . . . . -152.4(2) ?
    C5 P1 C31 C32 . . . . 91.5(2) ?
    C1 P1 C31 C32 . . . . -152.5(2) ?
    Pt1 P1 C31 C32 . . . . -30.0(2) ?
    P1 C31 C32 P2 . . . . 39.6(3) ?
    C9 P2 C32 C31 . . . . 91.6(2) ?
    C13 P2 C32 C31 . . . . -152.0(2) ?
    Pt1 P2 C32 C31 . . . . -29.8(2) ?
data_global
_journal_date_recd_electronic     2007-12-18
_journal_date_accepted     2008-01-07
_journal_name_full     'Acta Crystallographica, Section E'
_journal_year     2008
_journal_volume     64
_journal_issue      3
_journal_page_first     m454
_journal_page_last     m454
_journal_paper_category     QM
_journal_coeditor_code     PV2062
_publ_contact_author_name     'Prof. William D. Jones'
_publ_contact_author_address
;
Department of Chemistry
University of Rochester
Box 270216
Rochester, NY 14627-0216
USA
;
_publ_contact_author_email     jones@chem.rochester.edu
_publ_contact_author_fax     '585 276-0205'
_publ_contact_author_phone     '585 275-5493'
_publ_section_title
;
Polymorph of
[1,2-bis(di-<i>tert</i>-butylphosphino)ethane]dichloridoplatinum(II)
;
loop_
    _publ_author_name
    _publ_author_address
    'Gunay, Ahmet'
;
Department of Chemistry
University of Rochester
Box 270216
Rochester, NY 14627-0216
USA
;
    'Brennessel, William W.'
;
Department of Chemistry
University of Rochester
Box 270216
Rochester, NY 14627-0216
USA
;
    'Jones, William D.'
;
Department of Chemistry
University of Rochester
Box 270216
Rochester, NY 14627-0216
USA
;
