# Supplementary material for: A second polymorph of [1,2-bis­(di-tert-butyl­phosphino)ethane]dichlorido­platinum(II)
Source: Acta Crystallogr Sect E Struct Rep Online. 2008 Feb 6;64(Pt 3):m454. doi: 10.1107/S1600536808000603 (PMC2960814; doi:10.1107/S1600536808000603)
Supplement: Supplementary file 2 [file e-64-0m454-Isup2.hkl]

# 
# h,k,l, Fc-squared, Fo-squared, sigma(Fo-squared) and status flag 
# 
data_I
_shelx_title ' jonag25 in P2(1)/n' 
_shelx_refln_list_code          4 
_shelx_F_calc_maximum      450.88 
_exptl_crystal_F_000      1160.00 
_reflns_d_resolution_high  0.6701 
 
loop_ 
 _symmetry_equiv_pos_as_xyz 
 'x, y, z' 
 '-x+1/2, y+1/2, -z+1/2' 
 '-x, -y, -z' 
 'x-1/2, -y-1/2, z-1/2' 
 
_cell_length_a    11.0981 
_cell_length_b    15.3242 
_cell_length_c    14.5413 
_cell_angle_alpha  90.000 
_cell_angle_beta  109.287 
_cell_angle_gamma  90.000 
 
_shelx_F_squared_multiplier     1.000 
 
loop_ 
 _refln_index_h 
 _refln_index_k 
 _refln_index_l 
 _refln_F_squared_calc 
 _refln_F_squared_meas 
 _refln_F_squared_sigma 
 _refln_observed_status 
   2   0   0    15370.26    17089.72    824.37 o 
   4   0   0    26873.82    28030.99   1376.57 o 
   6   0   0    25416.40    26209.54    444.23 o 
   8   0   0     5293.81     5517.48    185.85 o 
  10   0   0     4562.67     4444.45    315.86 o 
  12   0   0     1262.96     1267.92    217.29 o 
  14   0   0       25.40      103.05    147.85 o 
   1   1   0      235.72      233.50     23.11 o 
   2   1   0    12508.05    12914.44    142.80 o 
   3   1   0     1513.99     1529.75     57.55 o 
   4   1   0     1917.65     2048.76     56.02 o 
   5   1   0      208.07      287.56     33.39 o 
   6   1   0    20214.37    20254.08    260.26 o 
   7   1   0      360.09      413.04     44.26 o 
   8   1   0    13939.18    13824.03    238.95 o 
   9   1   0     1158.88     1042.13    115.00 o 
  10   1   0    18412.30    19144.79    536.51 o 
  11   1   0     1293.43     1038.20    145.70 o 
  12   1   0    17023.29    18616.08    525.06 o 
  13   1   0      794.48      643.81    211.69 o 
  14   1   0     4138.95     4455.22    284.30 o 
  15   1   0       69.49       62.68    108.29 o 
   0   2   0    63189.04    68688.99    854.49 o 
   1   2   0    32949.23    34903.63    376.70 o 
   2   2   0    54433.16    56038.85    600.43 o 
   3   2   0    13468.69    13506.35    160.06 o 
   4   2   0    30787.85    30693.96    323.67 o 
   5   2   0     3375.67     3375.72     78.49 o 
   6   2   0    17214.12    17049.23    287.45 o 
   7   2   0    20376.98    19579.56    266.02 o 
   8   2   0     1916.81     1980.95    105.28 o 
   9   2   0     1652.57     1627.53    143.37 o 
  10   2   0     2239.32     2340.62    172.74 o 
  11   2   0       26.51      119.70     81.96 o 
  12   2   0      225.55      268.26    104.22 o 
  13   2   0        4.11       44.03     91.71 o 
  14   2   0       95.35       96.87    103.74 o 
  15   2   0      225.71      229.82    122.69 o 
   1   3   0      851.15      923.26     28.19 o 
   2   3   0     4774.83     5020.00    100.28 o 
   3   3   0    38749.19    40054.38    470.60 o 
   4   3   0      497.94      535.15     28.27 o 
   5   3   0    12115.07    11762.88    163.19 o 
   6   3   0    11197.53    10954.81    186.57 o 
   7   3   0     2379.54     2489.68     78.30 o 
   8   3   0    21652.58    21462.21    372.25 o 
   9   3   0     8940.56     9301.66    239.61 o 
  10   3   0     5336.78     5532.95    205.35 o 
  11   3   0     5434.44     5405.40    201.01 o 
  12   3   0     3027.02     3295.74    223.28 o 
  13   3   0     5223.14     5957.69    303.93 o 
  14   3   0     3071.29     2986.63    239.12 o 
  15   3   0     3157.50     3823.07    281.16 o 
   0   4   0    14543.57    15051.57    236.81 o 
   1   4   0    17362.85    18166.62    196.59 o 
   2   4   0    17076.01    17316.80    194.66 o 
   3   4   0    71727.75    73269.52    919.00 o 
   4   4   0    29061.11    28844.15    400.77 o 
   5   4   0    16624.15    16128.21    269.77 o 
   6   4   0     2579.35     2587.93     63.32 o 
   7   4   0    26377.90    25449.30    403.71 o 
   8   4   0       73.10       83.64     48.40 o 
   9   4   0     4240.56     4428.84    167.56 o 
  10   4   0     1340.87     1320.17    132.70 o 
  11   4   0      207.82      162.19     68.62 o 
  12   4   0      170.48      -10.10     75.98 o 
  13   4   0       37.38      -11.24     86.32 o 
  14   4   0       22.44       32.48     99.79 o 
  15   4   0      585.78      847.83    276.66 o 
   1   5   0      725.81      749.17     41.06 o 
   2   5   0      200.08      285.43     25.78 o 
   3   5   0    14400.18    14368.16    178.60 o 
   4   5   0     1678.49     1647.43     75.50 o 
   5   5   0    16974.07    16637.75    281.18 o 
   6   5   0       36.27      113.44     42.05 o 
   7   5   0    20495.05    20313.67    352.13 o 
   8   5   0     3711.04     3875.07    150.15 o 
   9   5   0    12279.82    12861.92    465.41 o 
  10   5   0      129.01      153.61     63.31 o 
  11   5   0     4629.89     4311.83    194.94 o 
  12   5   0       15.49       38.38     76.23 o 
  13   5   0     5836.77     5946.43    311.26 o 
  14   5   0      498.01      560.01    151.22 o 
  15   5   0     8426.92     9051.05    415.79 o 
   0   6   0     1183.73     1135.79     63.36 o 
   1   6   0    34756.58    35351.82    362.31 o 
   2   6   0      861.92      877.17     56.30 o 
   3   6   0    87607.45    86057.20    803.34 o 
   4   6   0     2393.15     2368.92    120.11 o 
   5   6   0    37007.96    35795.75    742.49 o 
   6   6   0      138.93      160.39     52.48 o 
   7   6   0    15248.46    14164.83    287.24 o 
   8   6   0       45.51      192.18     57.99 o 
   9   6   0     5910.49     5770.56    196.44 o 
  10   6   0      597.35      649.47     94.14 o 
  11   6   0      659.82      879.79    168.05 o 
  12   6   0        5.75        4.29     65.26 o 
  13   6   0       64.24       24.55    190.41 o 
  14   6   0        0.60      -91.51     91.51 o 
  15   6   0      231.55      441.31    206.09 o 
   1   7   0      512.19      514.17     36.20 o 
   2   7   0      131.19      179.78     28.69 o 
   3   7   0     5167.57     5166.03    100.17 o 
   4   7   0     4353.40     4404.30     88.42 o 
   5   7   0    18930.96    19532.26    393.79 o 
   6   7   0     2658.88     2657.28    165.68 o 
   7   7   0     7322.06     7286.42    201.22 o 
   8   7   0     6113.77     5913.56    191.82 o 
   9   7   0    15621.24    15295.66    337.92 o 
  10   7   0     1169.76     1403.12    120.25 o 
  11   7   0     5332.92     5412.75    215.69 o 
  12   7   0      384.73      171.69     83.45 o 
  13   7   0     5833.47     5114.10    292.25 o 
  14   7   0      636.43      424.73    136.17 o 
   0   8   0    11941.22    11485.88    237.59 o 
   1   8   0    25135.60    25207.37    293.66 o 
   2   8   0    16210.07    16062.19    214.86 o 
   3   8   0    20901.47    21592.48    268.71 o 
   4   8   0    25192.36    24610.67    296.81 o 
   5   8   0    16419.82    16355.48    444.62 o 
   6   8   0     2277.01     2069.38    120.79 o 
   7   8   0    11595.52    11166.38    260.64 o 
   8   8   0       99.23      215.80     76.21 o 
   9   8   0     2490.27     2595.11    144.18 o 
  10   8   0     2065.28     2157.96    139.09 o 
  11   8   0       62.44      108.41     70.62 o 
  12   8   0      534.24      595.46    142.66 o 
  13   8   0       17.65      -18.57     77.16 o 
  14   8   0       12.91     -209.07    211.69 o 
   1   9   0     1018.75     1002.68     51.77 o 
   2   9   0      590.34      575.34     77.60 o 
   3   9   0     3886.90     3511.02    109.61 o 
   4   9   0      275.24      314.85     39.42 o 
   5   9   0     5875.30     5591.67    184.74 o 
   6   9   0     6677.48     6889.84    196.29 o 
   7   9   0     4064.46     3885.42    157.58 o 
   8   9   0     9919.27     9710.51    259.61 o 
   9   9   0     1755.09     1565.57    121.95 o 
  10   9   0     7466.53     7165.88    245.24 o 
  11   9   0     7899.13     7801.32    266.18 o 
  12   9   0     7512.65     7707.18    279.64 o 
  13   9   0     2494.14     2382.77    176.99 o 
  14   9   0     2790.72     3472.74    360.66 o 
   0  10   0    70454.24    69212.80    975.75 o 
   1  10   0    14323.77    13882.50    208.16 o 
   2  10   0    25883.32    26239.59    392.21 o 
   3  10   0     2616.33     2582.40     84.50 o 
   4  10   0    10725.40    11019.28    273.51 o 
   5  10   0      732.99      775.67    109.96 o 
   6  10   0    12881.61    12263.91    437.40 o 
   7  10   0     3070.96     3092.50    259.51 o 
   8  10   0     2310.97     2197.99    132.08 o 
   9  10   0     1227.05     1130.71    180.71 o 
  10  10   0     3618.44     3590.36    179.18 o 
  11  10   0      108.33      118.26     76.30 o 
  12  10   0      408.54      342.73    100.85 o 
  13  10   0        4.81       43.32     86.28 o 
  14  10   0        6.02       28.60    107.05 o 
   1  11   0      141.10      142.11     34.32 o 
   2  11   0      389.16      476.53     43.70 o 
   3  11   0       10.54       46.50     32.48 o 
   4  11   0     4052.69     4276.59    150.20 o 
   5  11   0      384.17      389.07     85.37 o 
   6  11   0     9550.81     9424.96    245.21 o 
   7  11   0        8.61      -44.38     49.53 o 
   8  11   0     5929.97     5633.66    241.23 o 
   9  11   0      159.45      267.82    112.23 o 
  10  11   0    11645.49    11334.99    324.16 o 
  11  11   0      491.62      256.55     91.92 o 
  12  11   0    12962.70    13611.44    386.74 o 
  13  11   0      263.48      197.99    104.90 o 
   0  12   0    53896.46    52732.37    807.83 o 
   1  12   0      388.68      358.80     49.57 o 
   2  12   0    28333.49    27243.10    352.85 o 
   3  12   0       82.90       68.23     37.04 o 
   4  12   0    14683.63    14447.16    422.82 o 
   5  12   0       49.88       79.42     50.69 o 
   6  12   0     9408.20     9581.55    254.56 o 
   7  12   0     2951.66     3146.12    155.28 o 
   8  12   0     7121.94     6678.37    468.23 o 
   9  12   0      948.96     1055.96    193.45 o 
  10  12   0     2134.33     1855.81    143.94 o 
  11  12   0       83.93       39.67     81.36 o 
  12  12   0      204.90      153.58     95.42 o 
  13  12   0       31.98      -70.05     85.82 o 
   1  13   0        2.89        8.34     34.45 o 
   2  13   0      322.73      374.59     53.68 o 
   3  13   0     3542.91     3629.67    205.02 o 
   4  13   0     2589.91     2443.64    132.97 o 
   5  13   0     2768.72     2677.43    187.02 o 
   6  13   0     5598.81     5490.59    196.86 o 
   7  13   0      136.02      207.11     69.78 o 
   8  13   0     6248.94     6143.57    243.14 o 
   9  13   0      809.76      943.88    119.73 o 
  10  13   0     8874.80     8973.11    294.88 o 
  11  13   0     1122.45     1177.97    144.84 o 
  12  13   0     6270.46     6621.71    279.29 o 
   0  14   0     7909.51     7994.79    248.85 o 
   1  14   0     7884.91     8070.90    176.12 o 
   2  14   0    10773.93    10719.79    208.37 o 
   3  14   0     7256.30     7239.28    209.98 o 
   4  14   0    15906.72    16130.67    338.09 o 
   5  14   0     3049.61     2588.04    291.09 o 
   6  14   0     3134.46     3095.09    156.70 o 
   7  14   0     7169.91     7657.96    249.88 o 
   8  14   0      662.53      590.29    103.41 o 
   9  14   0     2187.41     2124.60    157.62 o 
  10  14   0     1980.70     1909.92    156.72 o 
  11  14   0       39.70       93.11    120.26 o 
  12  14   0        4.21      -56.44    114.44 o 
   1  15   0       37.39       70.57     38.23 o 
   2  15   0       54.72        9.34     76.65 o 
   3  15   0     3582.53     3743.07    198.05 o 
   4  15   0     1115.78     1122.51    105.52 o 
   5  15   0     4920.10     5031.20    195.03 o 
   6  15   0     2081.83     1935.35    134.88 o 
   7  15   0     1998.05     1981.47    283.82 o 
   8  15   0     4856.22     5112.17    221.86 o 
   9  15   0     4238.80     4184.41    269.06 o 
  10  15   0     1571.53     1060.82    178.66 o 
  11  15   0     2647.46     2538.04    465.95 o 
   0  16   0       88.10      115.27     69.64 o 
   1  16   0     7442.01     7565.10    184.71 o 
   2  16   0     2813.74     2841.76    143.48 o 
   3  16   0    19261.18    20283.02    399.31 o 
   4  16   0     3272.50     3662.36    173.78 o 
   5  16   0     9218.69     8733.29    339.38 o 
   6  16   0      533.09      575.41    180.33 o 
   7  16   0     5596.20     5952.26    294.63 o 
   8  16   0      706.67      419.59    135.43 o 
   9  16   0     2026.34     1986.01    452.51 o 
  10  16   0      116.94      259.28    133.48 o 
  11  16   0      341.77      290.76    249.78 o 
   1  17   0        7.55      -61.89     61.89 o 
   2  17   0       26.49       74.66    105.29 o 
   3  17   0     2038.76     2127.22    253.14 o 
   4  17   0      885.57      840.06    137.13 o 
   5  17   0     3374.33     3409.33    222.55 o 
   6  17   0        2.66      -54.23    113.13 o 
   7  17   0     6283.13     6774.53    323.79 o 
   8  17   0       15.90       55.80    108.65 o 
   9  17   0     5603.29     5622.71    323.86 o 
  10  17   0        1.93       75.81    115.11 o 
   0  18   0      460.70      349.46    143.37 o 
   1  18   0     7856.71     7992.84    409.95 o 
   2  18   0     1009.54      750.45    181.45 o 
   3  18   0    14069.80    13313.18    575.72 o 
   4  18   0     1465.64     1025.99    221.77 o 
   5  18   0     9522.31     9823.03    528.67 o 
   6  18   0       69.16       13.44    123.21 o 
   7  18   0     4939.25     4634.86    403.23 o 
   8  18   0      122.94      176.97    176.97 o 
   9  18   0     1130.92     1162.64    288.98 o 
   1  19   0      777.67     1294.80    210.57 o 
   2  19   0      273.68      318.10    147.85 o 
   3  19   0      578.22      548.84    174.73 o 
   4  19   0      320.63      288.98    152.33 o 
   5  19   0     2162.99     1650.99    253.14 o 
   6  19   0     1387.32     1628.59    266.58 o 
   7  19   0     2749.99     2797.94    342.74 o 
   8  19   0     1503.94     1312.72    293.46 o 
   1  20   0     8088.42     8590.96    463.71 o 
   2  20   0     3764.03     3624.55    324.82 o 
   3  20   0     1728.68     1810.57    258.74 o 
   4  20   0     4327.92     4469.09    367.38 o 
   5  20   0     1676.26     1778.68    273.30 o 
   6  20   0     1696.30     1998.21    297.94 o 
   7  20   0     1859.39     2085.58    302.42 o 
   2  21   0       90.17     -132.17    134.41 o 
   3  21   0      320.06      367.38    185.93 o 
   4  21   0      386.42      181.45    172.49 o 
   5  21   0      314.59      180.92    123.07 o 
   6  21   0     2207.74     2322.48    229.27 o 
   3  22   0       70.74       15.68    168.01 o 
   4  22   0     2452.35     2043.01    304.66 o 
 -15   0   1       77.87       89.61    147.85 o 
 -13   0   1      776.59     1064.07    244.18 o 
 -11   0   1     8394.93     8694.00    465.95 o 
  -9   0   1    12181.80    11911.18    710.13 o 
  -7   0   1    27603.88    27917.97    486.38 o 
  -5   0   1    24427.91    24472.74    406.21 o 
  -3   0   1    29137.67    30068.88    436.03 o 
  -1   0   1   169140.58   158065.70   4930.56 o 
   1   0   1   203288.66   224014.50   3998.66 o 
   3   0   1    62876.37    64959.73   1180.56 o 
   5   0   1    24901.30    25240.66    692.20 o 
   7   0   1     9451.66     9264.47    234.66 o 
   9   0   1     1267.58     1142.47    170.25 o 
  11   0   1      231.87      445.79    163.53 o 
  13   0   1      614.67      940.86    230.73 o 
  15   0   1      190.91      163.53    161.29 o 
 -15   1   1     1774.71     1315.38    189.90 o 
 -14   1   1      263.46      314.36    117.62 o 
 -13   1   1     7755.04     7708.74    389.79 o 
 -12   1   1     1663.98     1705.22    275.54 o 
 -11   1   1    16324.77    17274.04    480.75 o 
 -10   1   1     2621.83     2667.98    131.79 o 
  -9   1   1    10387.11    10366.36    197.88 o 
  -8   1   1       36.51       33.86     35.10 o 
  -7   1   1    21934.70    22421.47    295.35 o 
  -6   1   1      493.70      647.78     45.17 o 
  -5   1   1     3523.91     3618.59    118.34 o 
  -4   1   1     1657.88     1784.20     55.20 o 
  -3   1   1       86.46      133.56     24.20 o 
  -2   1   1        6.15       16.91     15.15 o 
  -1   1   1     1188.17     1169.83     32.53 o 
   0   1   1      730.40      776.28     27.74 o 
   1   1   1    11052.13    12118.83    152.17 o 
   2   1   1      531.17      607.17     25.45 o 
   3   1   1     6529.64     6856.93    101.03 o 
   4   1   1    11335.16    11641.94    157.33 o 
   5   1   1    21331.85    21521.72    269.34 o 
   6   1   1     1185.73     1216.83     55.06 o 
   7   1   1    12745.99    12875.36    204.00 o 
   8   1   1       47.19       30.13     43.65 o 
   9   1   1    16415.42    16502.69    322.86 o 
  10   1   1     1368.75     1479.24    141.71 o 
  11   1   1    25290.40    25912.91    618.56 o 
  12   1   1     1010.32     1289.03    160.49 o 
  13   1   1     8990.22     9957.92    392.80 o 
  14   1   1      320.51      268.31    119.40 o 
  15   1   1     2331.10     2332.37    225.69 o 
 -15   2   1        0.29      128.00    113.25 o 
 -14   2   1       87.58      183.98    153.45 o 
 -13   2   1      549.61      612.27    130.45 o 
 -12   2   1      136.21       60.09     81.29 o 
 -11   2   1     4656.02     4540.44    239.05 o 
 -10   2   1      792.14      775.96     90.44 o 
  -9   2   1     5907.92     5934.86    232.49 o 
  -8   2   1    11879.13    11691.96    243.61 o 
  -7   2   1    12567.66    12771.19    201.38 o 
  -6   2   1    14231.62    14002.33    278.39 o 
  -5   2   1    24132.93    23437.08    278.13 o 
  -4   2   1     9188.91     9836.36    141.45 o 
  -3   2   1    28437.55    29131.74    362.07 o 
  -2   2   1     1361.05     1430.36     39.32 o 
  -1   2   1    63339.71    66223.22    680.49 o 
   0   2   1   109285.96   112468.70   1131.99 o 
   1   2   1    52373.35    55379.05    580.22 o 
   2   2   1    28749.59    30357.25    356.08 o 
   3   2   1    58832.36    60356.91    566.33 o 
   4   2   1      183.22      263.60     28.13 o 
   5   2   1    21286.49    20833.05    251.97 o 
   6   2   1     5999.62     5630.39    216.64 o 
   7   2   1     2459.90     2483.37     81.21 o 
   8   2   1     7703.75     7901.07    203.60 o 
   9   2   1      316.66      409.44     71.21 o 
  10   2   1       17.97       80.18     56.58 o 
  11   2   1      248.04      406.31    107.68 o 
  12   2   1        9.88       37.99     79.04 o 
  13   2   1      145.77      226.48    109.16 o 
  14   2   1      115.01      136.73    108.50 o 
  15   2   1       93.70      134.59    124.33 o 
 -15   3   1     3472.94     3605.66    266.06 o 
 -14   3   1     4577.19     4829.81    730.29 o 
 -13   3   1     2367.07     2311.77    200.37 o 
 -12   3   1     6961.64     6816.79    307.29 o 
 -11   3   1     5279.62     5646.04    282.16 o 
 -10   3   1     7120.33     7298.80    228.53 o 
  -9   3   1     3892.05     3569.60    169.24 o 
  -8   3   1      887.20     1001.36     83.12 o 
  -7   3   1    13135.44    13368.68    208.23 o 
  -6   3   1     1452.89     1654.50     97.65 o 
  -5   3   1      825.24      757.00     61.11 o 
  -4   3   1    14046.55    13916.52    180.28 o 
  -3   3   1     3009.56     3095.77     97.65 o 
  -2   3   1       19.29       76.69     25.87 o 
  -1   3   1        5.82       26.15     12.70 o 
   0   3   1     7464.21     8019.73     98.99 o 
   1   3   1    11001.55    11406.93    149.68 o 
   2   3   1    24408.83    25431.00    314.66 o 
   3   3   1      178.09      215.44     32.51 o 
   4   3   1    32348.88    32503.94    419.33 o 
   5   3   1    10297.03    10017.26    166.52 o 
   6   3   1    12877.80    13084.79    327.22 o 
   7   3   1    23485.14    22771.58    372.13 o 
   8   3   1     9234.72     9736.70    233.84 o 
   9   3   1     8484.85     9006.92    234.43 o 
  10   3   1     8096.88     8291.73    239.36 o 
  11   3   1     6971.16     6955.84    301.75 o 
  12   3   1     5541.24     5691.82    291.34 o 
  13   3   1     3117.02     3261.40    306.90 o 
  14   3   1     3365.07     3276.38    257.37 o 
  15   3   1     2693.37     2610.90    249.45 o 
 -15   4   1       34.36      -13.98    103.65 o 
 -14   4   1      200.57      318.69    125.03 o 
 -13   4   1      132.94      209.83    106.84 o 
 -12   4   1      260.55      276.24    103.53 o 
 -11   4   1     2451.87     2513.23    145.28 o 
 -10   4   1     1555.46     1527.55    111.90 o 
  -9   4   1     2680.53     2593.54    131.67 o 
  -8   4   1    14067.60    14115.20    317.34 o 
  -7   4   1      595.07      592.19     45.84 o 
  -6   4   1    28267.10    27361.47    414.41 o 
  -5   4   1     6425.06     6127.13    152.94 o 
  -4   4   1    76361.66    73643.33    699.66 o 
  -3   4   1    30132.92    31712.98    330.74 o 
  -2   4   1    64628.88    67079.07    618.50 o 
  -1   4   1    15299.18    15822.33    217.98 o 
   0   4   1    16069.46    16061.04    210.82 o 
   1   4   1     8596.13     8617.41    114.74 o 
   2   4   1    23551.04    23753.51    307.30 o 
   3   4   1    26347.89    27418.58    359.06 o 
   4   4   1    17499.47    16932.70    318.26 o 
   5   4   1    14762.89    14390.99    253.33 o 
   6   4   1    14343.10    13998.19    262.82 o 
   7   4   1       84.42      127.93     47.72 o 
   8   4   1    10010.00     9907.32    241.54 o 
   9   4   1      489.04      567.29     82.18 o 
  10   4   1      699.79      668.48     94.57 o 
  11   4   1       23.88       45.37     59.53 o 
  12   4   1       26.29       33.92     84.73 o 
  13   4   1      119.83       70.75    172.49 o 
  14   4   1      383.92      124.96    115.50 o 
  15   4   1        6.75     -107.88    109.26 o 
 -15   5   1      506.24      550.72    172.49 o 
 -14   5   1    11349.44    11675.64    622.76 o 
 -13   5   1       64.00       -5.60     83.95 o 
 -12   5   1     3026.44     3071.70    188.61 o 
 -11   5   1       50.70       41.79     60.40 o 
 -10   5   1     8205.73     8107.28    240.15 o 
  -9   5   1     1296.97     1152.47     98.72 o 
  -8   5   1    13094.90    12692.46    276.78 o 
  -7   5   1      334.93      493.14     67.85 o 
  -6   5   1     6163.22     6382.10    166.54 o 
  -5   5   1     2759.17     2895.55     86.28 o 
  -4   5   1     7447.22     7094.09    119.13 o 
  -3   5   1       75.82      162.95     30.07 o 
  -2   5   1       41.02      100.78     19.16 o 
  -1   5   1       30.34       42.39     16.53 o 
   0   5   1      387.20      345.63     29.42 o 
   1   5   1      783.28      752.13     35.02 o 
   2   5   1     9833.16    10034.25    135.94 o 
   3   5   1     4234.24     4681.13    202.94 o 
   4   5   1    20531.21    19834.88    304.09 o 
   5   5   1     2416.89     2632.87    104.33 o 
   6   5   1    18962.77    19453.59    332.13 o 
   7   5   1     1287.68     1531.84    119.23 o 
   8   5   1    39339.14    39549.74    624.10 o 
   9   5   1     1321.28     1282.43    131.73 o 
  10   5   1    10197.77    10150.68    432.05 o 
  11   5   1       71.67       -5.70     64.99 o 
  12   5   1     2562.20     3074.26    219.35 o 
  13   5   1      125.77       90.18     99.57 o 
  14   5   1     6373.25     7036.62    357.19 o 
 -15   6   1       43.22      -72.63    106.84 o 
 -14   6   1      200.05       66.37    106.09 o 
 -13   6   1       11.72       88.20    175.85 o 
 -12   6   1     1307.74     1110.18    119.50 o 
 -11   6   1      854.03      900.05    137.93 o 
 -10   6   1     4219.26     4129.46    196.10 o 
  -9   6   1       33.44      119.95     59.00 o 
  -8   6   1    15943.16    14898.49    385.80 o 
  -7   6   1      145.62      152.59     51.62 o 
  -6   6   1    20700.07    20066.45    338.12 o 
  -5   6   1      292.11      276.86     43.65 o 
  -4   6   1    96794.12    93873.98   1006.11 o 
  -3   6   1        9.06       16.19     21.66 o 
  -2   6   1    91898.75    94396.63    864.87 o 
  -1   6   1     3924.46     3915.77     80.83 o 
   0   6   1    11183.97    10866.08    148.25 o 
   1   6   1       99.88       99.46     22.79 o 
   2   6   1    46969.10    46843.71    466.23 o 
   3   6   1      972.24     1033.01     38.35 o 
   4   6   1    39723.69    39273.21    511.09 o 
   5   6   1        4.84       34.16     33.49 o 
   6   6   1    15466.28    14869.49    284.72 o 
   7   6   1      119.34      128.67     80.55 o 
   8   6   1     6986.50     6730.85    203.89 o 
   9   6   1       49.68       54.10     70.15 o 
  10   6   1      584.22      695.30     97.98 o 
  11   6   1       12.04       71.44     66.14 o 
  12   6   1        1.61      -42.54     66.25 o 
  13   6   1       84.44      -21.81    152.33 o 
  14   6   1      901.76      795.84    165.25 o 
 -15   7   1      703.81      442.62    170.25 o 
 -14   7   1     9119.00     8525.59    409.95 o 
 -13   7   1      753.89      762.09    117.76 o 
 -12   7   1     5235.74     4940.01    215.99 o 
 -11   7   1      147.70      113.25     68.90 o 
 -10   7   1     7234.45     6955.83    352.75 o 
  -9   7   1     2807.66     3224.62    322.86 o 
  -8   7   1     9926.73     9853.49    249.60 o 
  -7   7   1     8204.67     7646.18    450.26 o 
  -6   7   1     1805.19     1819.45    120.81 o 
  -5   7   1       47.06      142.91     42.68 o 
  -4   7   1    11691.33    12565.27    182.45 o 
  -3   7   1      387.36      391.12     36.07 o 
  -2   7   1        3.12        7.70     28.41 o 
  -1   7   1       55.44       -5.09     19.74 o 
   0   7   1      105.63      116.63     29.75 o 
   1   7   1     7407.60     7635.77    130.46 o 
   2   7   1     8061.54     7513.78    125.05 o 
   3   7   1     1478.52     1470.89     75.98 o 
   4   7   1    25956.48    25553.54    379.61 o 
   5   7   1       74.41      150.45     44.17 o 
   6   7   1    11369.89    11719.58    272.25 o 
   7   7   1     3411.10     3506.82    163.98 o 
   8   7   1    24093.52    23588.96    423.35 o 
   9   7   1     2832.34     2898.50    146.22 o 
  10   7   1     7849.82     7639.61    400.40 o 
  11   7   1      140.40      244.38     80.62 o 
  12   7   1     4902.93     4875.64    387.30 o 
  13   7   1      777.33      786.64    161.48 o 
  14   7   1     5675.86     6210.24    340.47 o 
 -14   8   1       49.42      -91.66    108.65 o 
 -13   8   1      410.40      189.67     91.83 o 
 -12   8   1      351.18      345.30    106.20 o 
 -11   8   1     4624.70     4419.27    199.67 o 
 -10   8   1     1545.95     1495.08    120.49 o 
  -9   8   1     1522.20     1577.25    115.52 o 
  -8   8   1     8599.82     8244.74    284.89 o 
  -7   8   1     1082.00     1017.72     87.17 o 
  -6   8   1    20075.03    19921.56    349.06 o 
  -5   8   1    22104.65    21247.68    350.39 o 
  -4   8   1    17825.04    18293.38    243.91 o 
  -3   8   1     7904.02     7765.02    137.01 o 
  -2   8   1    26592.34    26125.19    304.91 o 
  -1   8   1    19291.71    19388.80    241.92 o 
   0   8   1    33235.68    32477.06    356.59 o 
   1   8   1    14639.99    14377.17    197.17 o 
   2   8   1    23932.96    23870.29    309.76 o 
   3   8   1    15004.79    15058.59    207.25 o 
   4   8   1    10838.65    10335.43    218.19 o 
   5   8   1    14746.44    14025.57    275.18 o 
   6   8   1     7271.90     7809.82    206.42 o 
   7   8   1      219.82      234.59     61.59 o 
   8   8   1     4653.40     4580.43    175.16 o 
   9   8   1       51.12       98.12    119.96 o 
  10   8   1       85.10      122.56     78.30 o 
  11   8   1      154.08      187.30     79.12 o 
  12   8   1        1.19       77.11     80.68 o 
  13   8   1       11.39       29.04    106.84 o 
  14   8   1      299.92      312.55    135.98 o 
 -14   9   1     1419.14     1163.16    192.34 o 
 -13   9   1     3391.38     3598.25    204.94 o 
 -12   9   1     5544.10     5319.25    299.11 o 
 -11   9   1     5583.52     6376.14    241.46 o 
 -10   9   1     5533.56     5882.14    222.63 o 
  -9   9   1     4849.55     4655.63    186.88 o 
  -8   9   1      543.36      524.53     81.43 o 
  -7   9   1    17590.44    17375.42    343.53 o 
  -6   9   1     1076.34     1137.50     88.68 o 
  -5   9   1      372.77      610.46    100.06 o 
  -4   9   1     3637.64     3673.69     96.82 o 
  -3   9   1      108.24      167.59     40.42 o 
  -2   9   1      140.15      241.11     34.75 o 
  -1   9   1      871.26      872.02     49.72 o 
   0   9   1       79.26       63.16     28.33 o 
   1   9   1    13138.94    12836.33    190.40 o 
   2   9   1     1068.15     1102.88     54.17 o 
   3   9   1     1147.02     1234.90     57.16 o 
   4   9   1    16642.52    16329.60    296.22 o 
   5   9   1     3380.54     3669.49    137.53 o 
   6   9   1     7932.47     7332.54    205.35 o 
   7   9   1    10212.75    10203.13    256.76 o 
   8   9   1     2733.91     2503.65    157.15 o 
   9   9   1     8102.10     8098.06    248.11 o 
  10   9   1     4795.06     4380.30    193.59 o 
  11   9   1    10174.52    10932.93    320.65 o 
  12   9   1     5610.35     5580.30    241.31 o 
  13   9   1     3647.41     3835.22    375.96 o 
  14   9   1     1265.98     1229.84    201.88 o 
 -14  10   1       52.74      173.34    108.04 o 
 -13  10   1      264.16      265.11    104.79 o 
 -12  10   1       73.98       16.85     77.25 o 
 -11  10   1     3560.88     3326.97    224.32 o 
 -10  10   1      515.40      409.73     90.28 o 
  -9  10   1     5154.85     4941.99    381.17 o 
  -8  10   1     2643.35     2528.75    150.04 o 
  -7  10   1    11851.79    11495.41    352.47 o 
  -6  10   1     6458.68     6485.16    289.89 o 
  -5  10   1    18808.31    18508.40    459.29 o 
  -4  10   1      191.34      301.36     43.21 o 
  -3  10   1    12154.37    12335.57    198.07 o 
  -2  10   1     8792.07     8885.43    170.08 o 
  -1  10   1    49719.06    48902.69    518.88 o 
   0  10   1    16227.60    15874.15    226.71 o 
   1  10   1    45888.44    45284.61    488.60 o 
   2  10   1     4901.56     4924.94    114.76 o 
   3  10   1    12510.53    12566.09    198.68 o 
   4  10   1      575.94      746.91     72.98 o 
   5  10   1    13128.54    12750.89    273.72 o 
   6  10   1     1181.05     1076.65    197.80 o 
   7  10   1     2200.21     2129.87    124.28 o 
   8  10   1     1782.33     2000.80    128.00 o 
   9  10   1     1344.63     1575.41    124.15 o 
  10  10   1       49.32        0.08     64.79 o 
  11  10   1       95.49       83.44     76.06 o 
  12  10   1       37.57       34.62     80.98 o 
  13  10   1       49.45       26.92     93.44 o 
 -13  11   1     4631.52     4678.11    239.38 o 
 -12  11   1      276.09      268.17     95.90 o 
 -11  11   1    12711.60    12684.32    627.66 o 
 -10  11   1      247.26      100.16     81.99 o 
  -9  11   1     6733.26     7143.76    241.75 o 
  -8  11   1      418.18      430.02     84.50 o 
  -7  11   1     9010.57     8682.43    242.93 o 
  -6  11   1      406.30      362.69    100.90 o 
  -5  11   1     3370.96     3342.01    155.17 o 
  -4  11   1       47.58       80.47     46.04 o 
  -3  11   1       97.69      135.35     37.83 o 
  -2  11   1      251.11      239.89     40.88 o 
  -1  11   1        6.71       36.41     29.33 o 
   0  11   1      632.80      594.00     50.22 o 
   1  11   1     6036.35     6179.57    134.21 o 
   2  11   1       93.25      146.51     35.74 o 
   3  11   1     5772.37     5748.39    131.11 o 
   4  11   1      168.27      105.24     61.79 o 
   5  11   1    10571.08    10415.81    250.49 o 
   6  11   1      124.83       74.35     52.47 o 
   7  11   1     8433.14     8350.95    241.64 o 
   8  11   1       82.10       72.99     59.02 o 
   9  11   1     7183.20     7115.42    471.15 o 
  10  11   1      164.77       54.19     71.52 o 
  11  11   1    15568.00    15797.69    402.87 o 
  12  11   1      770.41      978.49    142.43 o 
  13  11   1     5763.33     6382.48    280.07 o 
 -13  12   1      420.05      111.97    141.13 o 
 -12  12   1        2.38      -53.60     81.60 o 
 -11  12   1     2560.99     2439.18    171.81 o 
 -10  12   1       46.30      -38.81     68.70 o 
  -9  12   1     7329.90     7565.75    253.26 o 
  -8  12   1     2251.12     2449.12    144.65 o 
  -7  12   1    16972.43    17281.44    365.58 o 
  -6  12   1     1043.40     1166.23    100.55 o 
  -5  12   1    13327.78    13487.25    294.07 o 
  -4  12   1      133.28      169.29     53.68 o 
  -3  12   1    14473.70    14751.55    237.63 o 
  -2  12   1     2039.79     2113.89     99.03 o 
  -1  12   1    44103.43    43652.32    441.54 o 
   0  12   1       52.77       79.90     36.95 o 
   1  12   1    48038.56    47656.60    529.93 o 
   2  12   1     2300.77     2024.71     97.65 o 
   3  12   1    14152.93    13710.83    282.61 o 
   4  12   1     1984.94     1852.10    109.47 o 
   5  12   1    10280.68    10205.60    256.16 o 
   6  12   1      395.68      419.52     98.88 o 
   7  12   1     3102.65     2735.54    170.47 o 
   8  12   1     2304.28     2421.03    147.97 o 
   9  12   1      793.69      629.56    104.00 o 
  10  12   1        9.22       -5.54     72.64 o 
  11  12   1      323.59      370.19     98.70 o 
  12  12   1       66.16       85.64     95.62 o 
  13  12   1       52.90      135.95    102.40 o 
 -13  13   1     4065.90     4058.56    292.17 o 
 -12  13   1     1474.30     1496.00    197.21 o 
 -11  13   1     6090.39     6457.29    331.06 o 
 -10  13   1     1780.31     1955.18    324.61 o 
  -9  13   1     6021.12     6312.37    238.40 o 
  -8  13   1      133.14      148.51     73.56 o 
  -7  13   1     4979.13     5343.92    312.86 o 
  -6  13   1       36.42       14.59     55.15 o 
  -5  13   1     2029.12     1788.31    193.41 o 
  -4  13   1     3272.89     3268.17    140.60 o 
  -3  13   1      434.81      474.64     57.32 o 
  -2  13   1        6.54       33.69     36.10 o 
  -1  13   1      176.83      176.34     42.92 o 
   0  13   1      279.58      322.83     49.25 o 
   1  13   1     5183.90     4991.21    118.87 o 
   2  13   1      239.86      238.21     49.79 o 
   3  13   1     3870.17     3855.03    150.69 o 
   4  13   1     7968.83     8166.44    225.47 o 
   5  13   1     7054.69     7475.04    225.24 o 
   6  13   1      968.52      901.64    168.17 o 
   7  13   1     7479.25     7294.15    240.13 o 
   8  13   1      361.74      179.84     80.93 o 
   9  13   1     6240.61     6156.93    420.53 o 
  10  13   1      787.28      820.24    120.21 o 
  11  13   1     8131.05     7904.59    307.62 o 
  12  13   1     1194.38     1183.64    160.07 o 
 -12  14   1       85.80      123.60    188.17 o 
 -11  14   1     1165.07      799.34    225.13 o 
 -10  14   1      131.94      243.76    121.47 o 
  -9  14   1     2343.43     2139.24    193.92 o 
  -8  14   1     7403.61     7491.92    303.92 o 
  -7  14   1     3287.09     3107.21    188.00 o 
  -6  14   1     6908.74     7362.18    235.74 o 
  -5  14   1     8477.52     8953.20    248.61 o 
  -4  14   1     8320.44     8456.90    233.32 o 
  -3  14   1    17313.50    16884.08    332.10 o 
  -2  14   1     9107.31     8922.43    187.47 o 
  -1  14   1     8709.43     8816.56    184.76 o 
   0  14   1     8566.54     8578.17    181.61 o 
   1  14   1     9416.99     9585.87    211.79 o 
   2  14   1     5115.69     4908.34    275.05 o 
   3  14   1    11555.06    11836.87    276.94 o 
   4  14   1     2685.84     2613.66    137.24 o 
   5  14   1     6132.77     6106.01    209.39 o 
   6  14   1     2241.38     1932.06    131.88 o 
   7  14   1     1086.15     1056.94    233.28 o 
   8  14   1     4714.19     4974.77    212.72 o 
   9  14   1      223.69      292.08     97.89 o 
  10  14   1       45.86      -23.86     77.99 o 
  11  14   1       33.48       64.91     91.23 o 
  12  14   1       51.47       15.98     95.58 o 
 -12  15   1     2008.86     1920.09    228.08 o 
 -11  15   1      540.55      440.64    155.88 o 
 -10  15   1     4065.36     4256.52    668.68 o 
  -9  15   1     2786.70     2775.13    227.10 o 
  -8  15   1     1959.99     2143.13    196.98 o 
  -7  15   1     2688.76     2956.28    507.39 o 
  -6  15   1      534.79      280.92    160.17 o 
  -5  15   1      767.91      556.40    116.42 o 
  -4  15   1     2961.54     2832.32    143.54 o 
  -3  15   1       80.76       87.54     56.35 o 
  -2  15   1        4.20      -17.67     35.78 o 
  -1  15   1      534.08      561.13     66.06 o 
   0  15   1      643.20      720.80     61.05 o 
   1  15   1      424.79      355.86     58.22 o 
   2  15   1     1449.27     1508.00    106.88 o 
   3  15   1      836.40      920.42     96.57 o 
   4  15   1    10096.49    10401.78    274.82 o 
   5  15   1     1918.32     1664.16    158.99 o 
   6  15   1     4571.86     5038.98    203.29 o 
   7  15   1     5151.85     5334.55    241.48 o 
   8  15   1     6012.85     5814.07    236.60 o 
   9  15   1     4976.42     5046.99    231.00 o 
  10  15   1     4200.21     4659.81    232.83 o 
  11  15   1      463.96      434.69    157.46 o 
 -11  16   1       32.97      100.23    123.07 o 
 -10  16   1     2148.55     2497.76    338.26 o 
  -9  16   1      145.77       -3.56    103.31 o 
  -8  16   1     4690.41     4912.88    280.76 o 
  -7  16   1      846.97     1129.10    361.78 o 
  -6  16   1     6567.41     6614.61    300.91 o 
  -5  16   1     2623.45     2844.06    201.85 o 
  -4  16   1    20754.87    21497.43    533.56 o 
  -3  16   1     6653.87     6862.45    381.94 o 
  -2  16   1    23296.10    23901.01    535.89 o 
  -1  16   1      463.63      544.46     82.16 o 
   0  16   1     3939.96     3799.21    150.93 o 
   1  16   1      302.97      242.04     68.61 o 
   2  16   1    11653.77    11462.96    281.76 o 
   3  16   1     1919.51     1728.73    220.34 o 
   4  16   1     8759.47     9252.36    328.03 o 
   5  16   1      459.24      313.48     82.33 o 
   6  16   1     4534.77     4599.00    219.65 o 
   7  16   1      970.14      932.98    122.38 o 
   8  16   1     1986.38     2031.54    247.54 o 
   9  16   1       67.82      109.14    170.25 o 
  10  16   1      608.29      621.75    179.21 o 
 -10  17   1     3224.31     3244.30    267.47 o 
  -9  17   1       17.97       78.99    107.80 o 
  -8  17   1     4490.58     4729.98    288.82 o 
  -7  17   1        1.84       28.09     95.35 o 
  -6  17   1     2011.19     2161.32    193.25 o 
  -5  17   1      155.58      167.99    119.85 o 
  -4  17   1     1091.78      908.87    136.96 o 
  -3  17   1       99.35      101.95     98.57 o 
  -2  17   1       65.89       51.38     75.59 o 
  -1  17   1      158.80      157.99     64.51 o 
   0  17   1      216.33      240.58    104.75 o 
   1  17   1       44.08       38.08     72.87 o 
   2  17   1     2566.67     2368.79    166.97 o 
   3  17   1      457.99      106.50     81.27 o 
   4  17   1     4095.09     4169.45    226.45 o 
   5  17   1      140.77      147.85    129.93 o 
   6  17   1     6787.73     7246.87    459.23 o 
   7  17   1        8.57       22.40    145.61 o 
   8  17   1    10415.37    10170.26    586.92 o 
   9  17   1      162.39      197.13    188.17 o 
  10  17   1     2926.99     3080.20    367.38 o 
  -9  18   1       82.79      142.32    124.39 o 
  -8  18   1     3369.29     3799.01    272.40 o 
  -7  18   1       24.98       13.12    103.53 o 
  -6  18   1     7896.29     8474.67    360.90 o 
  -5  18   1      667.83      772.06    146.52 o 
  -4  18   1    16486.92    16780.44   1099.91 o 
  -3  18   1      720.65      571.24    125.74 o 
  -2  18   1    13367.46    13238.24    399.44 o 
  -1  18   1      743.32      723.48    173.61 o 
   0  18   1     8313.52     8421.06    302.82 o 
   1  18   1      420.28      432.35    152.33 o 
   2  18   1     7764.49     8176.53    441.31 o 
   3  18   1      851.67      439.07    154.57 o 
   4  18   1     9575.55     9874.56    512.99 o 
   5  18   1     2098.55     1836.92    259.86 o 
   6  18   1     3559.39     3548.39    342.74 o 
   7  18   1      200.13      282.26    185.93 o 
   8  18   1     1025.18      566.76    215.05 o 
   9  18   1       12.46       47.04    165.77 o 
  -8  19   1     1747.76     1565.86    284.50 o 
  -7  19   1     2395.15     2329.75    302.42 o 
  -6  19   1     1512.06     1223.12    262.10 o 
  -5  19   1       65.64      145.61    129.93 o 
  -4  19   1      821.36     1232.08    219.53 o 
  -3  19   1       15.85      203.85    134.41 o 
  -2  19   1       15.33       67.20    120.97 o 
  -1  19   1       88.78       76.16    116.49 o 
   1  19   1     1290.12     1126.79    201.61 o 
   2  19   1     1839.82     2352.15    266.58 o 
   3  19   1      150.58       40.32    134.41 o 
   4  19   1     3185.40     3287.43    226.50 o 
   5  19   1       82.21       17.92    136.65 o 
   6  19   1     3908.62     4144.27    369.62 o 
   7  19   1     2281.54     2354.39    318.10 o 
   8  19   1     3376.15     3527.51    265.99 o 
  -7  20   1     1063.35     1008.07    271.06 o 
  -6  20   1     3268.89     3557.35    365.14 o 
  -5  20   1     3566.66     4383.96    378.58 o 
  -4  20   1     1899.14     2085.58    271.06 o 
  -3  20   1     3591.32     3107.08    300.18 o 
  -2  20   1     3671.81     3295.25    295.70 o 
   1  20   1     3086.15     2983.87    302.42 o 
   2  20   1     3823.77     3741.04    331.54 o 
   3  20   1     5182.16     5474.91    403.23 o 
   4  20   1      944.40      772.85    219.53 o 
   5  20   1     3230.87     3461.02    356.18 o 
   6  20   1     1563.10     1789.88    295.70 o 
   7  20   1      140.69       94.09    172.49 o 
  -6  21   1      430.34      611.56    230.73 o 
  -5  21   1      703.77      450.27    192.65 o 
  -4  21   1       68.54       78.41    147.85 o 
  -3  21   1       13.37       -2.24    129.93 o 
   2  21   1      472.85      141.13    163.53 o 
   3  21   1      698.85      999.10    244.18 o 
   4  21   1      674.96      331.54    194.89 o 
   5  21   1     2737.76     3138.44    358.42 o 
  -4  22   1       58.48      117.89    116.23 o 
  -3  22   1     2996.35     2959.23    333.78 o 
   3  22   1     3474.93     3960.58    376.34 o 
 -16   0   2       47.39      226.25    185.93 o 
 -14   0   2      104.67      -11.20    132.17 o 
 -12   0   2     6155.58     5504.04    389.79 o 
 -10   0   2    19594.50    19821.50    440.13 o 
  -8   0   2    29372.30    29597.85    533.60 o 
  -6   0   2    75576.46    73977.00   1034.59 o 
  -4   0   2     6177.60     6366.47    159.61 o 
  -2   0   2     6257.56     6332.83    193.77 o 
   0   0   2   198396.25   189491.63   3344.54 o 
   2   0   2    56896.14    61788.38    801.40 o 
   4   0   2    34772.12    34574.74    515.44 o 
   6   0   2     7935.74     7687.70    200.76 o 
   8   0   2     1981.63     1883.55    114.31 o 
  10   0   2       42.86       64.96    103.05 o 
  12   0   2     1551.28     1223.12    217.29 o 
  14   0   2      670.74      508.51    203.85 o 
 -16   1   2     2529.56     2582.95    305.78 o 
 -15   1   2       19.72       71.31     99.83 o 
 -14   1   2     2959.82     2975.44    238.58 o 
 -13   1   2     1214.49     1322.13    161.55 o 
 -12   1   2    12080.50    12216.64    409.41 o 
 -11   1   2     1560.51     1348.87    142.56 o 
 -10   1   2     7794.08     8049.48    225.00 o 
  -9   1   2      691.88      844.10     66.91 o 
  -8   1   2     9572.70     9775.38    184.48 o 
  -7   1   2       90.02      193.85     38.34 o 
  -6   1   2     7335.01     7511.92    141.29 o 
  -5   1   2     1162.28     1138.66     53.28 o 
  -4   1   2       19.18       -4.08     21.59 o 
  -3   1   2       17.42       45.26     22.93 o 
  -2   1   2     4084.73     4506.51     85.04 o 
  -1   1   2      450.08      385.23     25.97 o 
   0   1   2     9825.04    11014.26    122.07 o 
   1   1   2       85.04      103.15     17.78 o 
   2   1   2    26808.83    28572.39    287.42 o 
   3   1   2     2657.91     2632.11     60.94 o 
   4   1   2    27485.93    28330.47    340.80 o 
   5   1   2     9521.40     9381.40    148.90 o 
   6   1   2    26246.25    25986.70    316.28 o 
   7   1   2       52.63       48.09     45.91 o 
   8   1   2     8326.63     8771.32    214.30 o 
   9   1   2      588.63      574.15     78.45 o 
  10   1   2    17352.51    17901.86    476.76 o 
  11   1   2     1805.52     1946.61    322.58 o 
  12   1   2    16733.76    16538.60    498.90 o 
  13   1   2      506.70      544.33    135.43 o 
  14   1   2     3968.78     4231.63    403.23 o 
 -16   2   2        6.32      208.33    179.21 o 
 -15   2   2      219.56      185.47    126.57 o 
 -14   2   2      324.34      335.11    125.11 o 
 -13   2   2      982.94     1135.84    152.70 o 
 -12   2   2     3693.75     3830.74    232.84 o 
 -11   2   2       50.82       96.84     63.27 o 
 -10   2   2    11742.89    11766.47    281.09 o 
  -9   2   2     7434.76     7171.46    203.87 o 
  -8   2   2    11495.06    11485.13    201.63 o 
  -7   2   2    13195.69    12938.60    206.64 o 
  -6   2   2    39473.68    39289.04    434.81 o 
  -5   2   2    13130.42    13424.57    191.08 o 
  -4   2   2    23937.56    23610.70    295.85 o 
  -3   2   2    23491.92    23382.60    257.43 o 
  -2   2   2    40702.12    41954.82    456.51 o 
  -1   2   2    18536.49    19023.66    234.29 o 
   0   2   2    30747.40    32559.23    310.59 o 
   1   2   2    27235.29    29763.55    293.07 o 
   2   2   2    55433.30    58185.54    541.80 o 
   3   2   2     1859.88     1903.98     50.34 o 
   4   2   2    27247.74    27549.08    303.55 o 
   5   2   2       70.47       96.07     25.87 o 
   6   2   2     7223.43     7101.16    132.29 o 
   7   2   2     5922.43     5506.60    122.99 o 
   8   2   2      332.66      390.40     66.67 o 
   9   2   2      518.83      514.17     77.13 o 
  10   2   2        0.17      -20.04     58.54 o 
  11   2   2       35.95      122.88     85.36 o 
  12   2   2     1106.22      910.20    151.12 o 
  13   2   2      129.01      190.36    102.23 o 
  14   2   2      180.71      220.96    119.21 o 
 -15   3   2     3065.37     3015.75    332.66 o 
 -14   3   2     4726.52     4611.13    277.59 o 
 -13   3   2     4628.88     4842.11    273.54 o 
 -12   3   2     1896.70     1713.26    256.50 o 
 -11   3   2     8941.63     8727.65    254.20 o 
 -10   3   2     1002.39     1191.42    117.67 o 
  -9   3   2     3030.38     3288.22    141.13 o 
  -8   3   2     8466.17     8253.49    164.97 o 
  -7   3   2      520.24      549.46     48.57 o 
  -6   3   2     4697.65     4605.04    232.16 o 
  -5   3   2     3340.52     3147.06    105.73 o 
  -4   3   2     2443.23     2325.83     66.62 o 
  -3   3   2     2811.08     2869.83     66.72 o 
  -2   3   2     2038.80     2269.78     51.77 o 
  -1   3   2     1128.55     1205.26     46.24 o 
   0   3   2     7859.24     8018.58    116.90 o 
   1   3   2      172.46      244.32     32.27 o 
   2   3   2    30140.00    32210.17    326.43 o 
   3   3   2    41526.88    42499.71    504.83 o 
   4   3   2      711.19      814.75     36.72 o 
   5   3   2    28679.56    29007.43    326.54 o 
   6   3   2     8289.17     8448.76    193.85 o 
   7   3   2     9125.78     9084.57    247.98 o 
   8   3   2    19318.62    19372.74    354.42 o 
   9   3   2    15644.56    15637.24    327.47 o 
  10   3   2     9984.00    10509.24    386.86 o 
  11   3   2     6245.84     6333.75    289.05 o 
  12   3   2     3599.96     3578.05    237.73 o 
  13   3   2     4153.50     4424.37    273.16 o 
  14   3   2     2705.32     2171.01    216.39 o 
 -15   4   2      217.12      173.89    116.22 o 
 -14   4   2        6.90      -26.36     91.85 o 
 -13   4   2     1776.14     1757.84    185.33 o 
 -12   4   2     2833.60     3120.02    164.43 o 
 -11   4   2     1811.15     1727.97    127.62 o 
 -10   4   2     4436.18     4775.28    179.18 o 
  -9   4   2     8521.20     8726.42    231.35 o 
  -8   4   2      928.65      964.86     81.69 o 
  -7   4   2    18869.50    18723.08    261.20 o 
  -6   4   2     6888.82     6959.46    135.15 o 
  -5   4   2    40650.58    39338.62    425.26 o 
  -4   4   2    15367.24    14489.44    193.34 o 
  -3   4   2    99386.35   100343.91    911.58 o 
  -2   4   2    18663.88    18971.57    211.78 o 
  -1   4   2    33881.62    34199.28    492.12 o 
   0   4   2    12540.08    12779.93    152.86 o 
   1   4   2    44317.91    46140.62    509.15 o 
   2   4   2      141.75      202.38     34.60 o 
   3   4   2    21977.45    22477.32    313.41 o 
   4   4   2    21745.55    22623.20    329.31 o 
   5   4   2     3889.56     3797.50    121.73 o 
   6   4   2     1737.59     1649.54     89.49 o 
   7   4   2     4647.06     4489.62    169.05 o 
   8   4   2      102.03      158.10     67.36 o 
   9   4   2      956.07      963.03     97.13 o 
  10   4   2        0.05      -10.61     54.35 o 
  11   4   2        6.82        7.20     80.60 o 
  12   4   2      428.00      471.01    321.46 o 
  13   4   2      110.66      225.17    110.01 o 
  14   4   2      240.25      378.37    140.18 o 
 -15   5   2     8906.01     8534.08    435.71 o 
 -14   5   2     1047.43      990.55    255.38 o 
 -13   5   2     7532.00     7434.53    333.41 o 
 -12   5   2       22.30      -49.33     56.79 o 
 -11   5   2     7145.57     7392.39    273.53 o 
 -10   5   2      138.29      103.05     61.18 o 
  -9   5   2     7876.02     7693.97    220.65 o 
  -8   5   2     1549.73     1477.68     97.27 o 
  -7   5   2     3103.95     3423.89    130.57 o 
  -6   5   2      278.88      366.59     40.15 o 
  -5   5   2       30.47       77.37     26.54 o 
  -4   5   2        0.81       78.65     27.81 o 
  -3   5   2        2.94       30.11     23.60 o 
  -2   5   2       46.82      187.14     25.01 o 
  -1   5   2      172.31      161.57     22.68 o 
   0   5   2      156.29      190.11     33.30 o 
   1   5   2     4994.59     5142.47     90.35 o 
   2   5   2      839.78      715.42     38.15 o 
   3   5   2    15677.41    16012.89    253.49 o 
   4   5   2      104.05      179.01     39.17 o 
   5   5   2    22739.22    22546.96    350.88 o 
   6   5   2      550.10      659.96     67.04 o 
   7   5   2    42737.51    42279.23    594.76 o 
   8   5   2     2531.60     2525.06    127.87 o 
   9   5   2    28592.70    28275.96    485.61 o 
  10   5   2      425.28      458.97     87.46 o 
  11   5   2     3124.99     3202.20    169.53 o 
  12   5   2       18.02        2.22     85.80 o 
  13   5   2     4363.62     5098.03    294.51 o 
  14   5   2      312.05      210.85    126.25 o 
 -15   6   2      260.25      293.87    161.29 o 
 -14   6   2        8.32       51.78    101.16 o 
 -13   6   2     2827.78     3064.65    203.31 o 
 -12   6   2      270.28      254.07    116.47 o 
 -11   6   2     4325.41     4458.81    246.80 o 
 -10   6   2      376.18      335.65     77.54 o 
  -9   6   2    15161.50    14607.98    319.36 o 
  -8   6   2      488.00      577.22     92.23 o 
  -7   6   2    11575.63    11264.44    249.26 o 
  -6   6   2      207.88      145.67     33.15 o 
  -5   6   2    58526.91    58028.56    594.31 o 
  -4   6   2       54.86       37.23     26.76 o 
  -3   6   2   115598.23   116249.07   1101.61 o 
  -2   6   2     4979.67     5448.75     98.23 o 
  -1   6   2    30706.65    31099.05    371.45 o 
   0   6   2     1870.47     1926.46     50.82 o 
   1   6   2    25531.36    25498.40    282.99 o 
   2   6   2      406.88      420.98     51.04 o 
   3   6   2    25570.23    26034.20    296.50 o 
   4   6   2     1112.64     1035.45    126.84 o 
   5   6   2     7176.86     7271.59    179.32 o 
   6   6   2       10.84       -5.52     41.47 o 
   7   6   2     8119.62     7769.06    217.07 o 
   8   6   2      420.41      370.27     72.45 o 
   9   6   2      206.31      183.05     65.97 o 
  10   6   2      359.14      461.08     88.96 o 
  11   6   2        3.09       22.58     65.10 o 
  12   6   2      204.79      164.05    102.82 o 
  13   6   2     1003.74      948.86    228.49 o 
  14   6   2        0.02      -75.63    129.93 o 
 -15   7   2     6884.01     6906.37    524.19 o 
 -14   7   2      732.98      626.95    148.27 o 
 -13   7   2     5809.95     5805.29    387.30 o 
 -12   7   2       92.56       33.20     71.28 o 
 -11   7   2     5771.98     5728.43    276.24 o 
 -10   7   2       22.74      182.72     67.06 o 
  -9   7   2     6950.07     6952.98    217.40 o 
  -8   7   2     6687.86     6166.27    245.72 o 
  -7   7   2     1005.41      943.97     79.32 o 
  -6   7   2     4114.49     4299.17    142.56 o 
  -5   7   2     2701.63     2540.92     80.59 o 
  -4   7   2        0.29      110.23     28.64 o 
  -3   7   2       58.15      152.30     29.13 o 
  -2   7   2      352.68      421.61     35.46 o 
  -1   7   2     4125.70     4097.62     88.10 o 
   0   7   2     4392.30     4230.00     88.64 o 
   1   7   2     7468.42     7668.75    127.70 o 
   2   7   2     6715.18     6754.18    117.99 o 
   3   7   2    18508.26    18296.59    246.77 o 
   4   7   2      236.99      312.58     50.95 o 
   5   7   2    20662.11    20803.36    348.75 o 
   6   7   2     1871.30     1852.46    104.31 o 
   7   7   2    22003.77    21682.24    388.42 o 
   8   7   2     2804.31     2672.49    136.22 o 
   9   7   2    21897.06    21777.25    424.05 o 
  10   7   2     1073.79     1047.86    112.34 o 
  11   7   2     4961.71     4673.23    204.41 o 
  12   7   2      416.50      514.17    163.96 o 
  13   7   2     4763.99     4781.62    292.09 o 
  14   7   2      440.97      292.60    243.06 o 
 -15   8   2      417.74      352.82    139.39 o 
 -14   8   2       66.98       55.81    108.18 o 
 -13   8   2     1179.77     1214.45    139.17 o 
 -12   8   2     2140.57     2450.65    164.48 o 
 -11   8   2      825.24      884.46    139.83 o 
 -10   8   2     6175.92     6344.98    302.87 o 
  -9   8   2     6974.88     6772.47    216.52 o 
  -8   8   2     4343.10     4276.09    172.05 o 
  -7   8   2    17957.50    17406.51    333.49 o 
  -6   8   2     5034.25     5208.34    159.73 o 
  -5   8   2    17333.49    17719.04    247.96 o 
  -4   8   2    22194.24    22210.74    282.53 o 
  -3   8   2    41550.85    40893.82    397.94 o 
  -2   8   2    12780.94    12356.97    180.91 o 
  -1   8   2    23058.18    22228.63    268.93 o 
   0   8   2     5510.19     5456.88    115.07 o 
   1   8   2    31818.80    31826.29    355.68 o 
   2   8   2    10287.83     9924.21    156.98 o 
   3   8   2     5876.82     5790.36    111.74 o 
   4   8   2    21197.08    20809.01    342.20 o 
   5   8   2     5592.67     5523.47    165.96 o 
   6   8   2     3080.19     3051.69    133.36 o 
   7   8   2     3635.11     3658.50    150.44 o 
   8   8   2      392.02      373.31     74.78 o 
   9   8   2      214.15      208.67     68.49 o 
  10   8   2        1.43      149.36     72.40 o 
  11   8   2       56.77       36.37     69.31 o 
  12   8   2      552.79      414.93    104.47 o 
  13   8   2      519.29      378.85    135.78 o 
  14   8   2      126.50       28.23    118.52 o 
 -14   9   2     2091.65     1775.89    166.04 o 
 -13   9   2     2335.61     2708.19    220.97 o 
 -12   9   2     3005.88     3131.66    181.21 o 
 -11   9   2     6866.97     7134.67    249.50 o 
 -10   9   2     1787.17     1694.79    127.05 o 
  -9   9   2     1371.07     1485.97    133.24 o 
  -8   9   2     7127.19     7069.45    387.14 o 
  -7   9   2      643.63      545.99     78.34 o 
  -6   9   2     3657.80     3980.78    146.95 o 
  -5   9   2       32.96        6.25     29.83 o 
  -4   9   2        8.51       36.65     28.37 o 
  -3   9   2      195.90      273.04     34.48 o 
  -2   9   2      365.48      334.99     39.44 o 
  -1   9   2     1016.29     1094.88     81.00 o 
   0   9   2    21204.53    21745.44    273.00 o 
   1   9   2      612.04      643.94     46.42 o 
   2   9   2    10624.84    10492.18    169.78 o 
   3   9   2    10791.29    10795.71    181.39 o 
   4   9   2     7212.05     7155.01    185.79 o 
   5   9   2    12255.16    12441.84    296.72 o 
   6   9   2    13589.29    13956.14    297.25 o 
   7   9   2     7055.35     6863.19    211.21 o 
   8   9   2     5686.23     5872.56    204.20 o 
   9   9   2     2315.24     2340.27    142.22 o 
  10   9   2     8349.94     8580.35    272.88 o 
  11   9   2     7735.44     7713.94    271.69 o 
  12   9   2     5683.03     5350.84    240.54 o 
  13   9   2     2575.10     3033.63    394.27 o 
 -14  10   2       93.74       11.17     96.10 o 
 -13  10   2      293.24      278.92    135.43 o 
 -12  10   2     2726.55     2298.42    168.62 o 
 -11  10   2      153.79      119.43     77.25 o 
 -10  10   2     8192.88     7999.59    283.02 o 
  -9  10   2     2439.98     2230.38    137.34 o 
  -8  10   2    10373.50    10252.54    269.26 o 
  -7  10   2     7572.10     7313.67    214.40 o 
  -6  10   2    30603.35    29647.33    471.89 o 
  -5  10   2     1186.69     1227.56    112.99 o 
  -4  10   2     6846.61     7341.34    148.49 o 
  -3  10   2     1112.92     1227.51     57.95 o 
  -2  10   2    26534.88    25947.32    322.65 o 
  -1  10   2    12435.89    12164.48    191.64 o 
   0  10   2    47089.35    45890.58    493.24 o 
   1  10   2    10624.87    10520.59    204.60 o 
   2  10   2    19036.97    18817.75    258.98 o 
   3  10   2      536.06      564.45     49.04 o 
   4  10   2    19901.06    19671.08    363.71 o 
   5  10   2      923.95     1006.71     88.22 o 
   6  10   2     2513.31     2708.45    156.32 o 
   7  10   2      270.67      286.32     68.57 o 
   8  10   2      123.60      150.85     61.65 o 
   9  10   2        1.38      -32.89     59.41 o 
  10  10   2       34.68       40.54     70.53 o 
  11  10   2       27.48      147.20     79.71 o 
  12  10   2      791.82      643.80    102.11 o 
  13  10   2      272.28      108.54    120.35 o 
 -14  11   2     1486.22     1219.24    203.51 o 
 -13  11   2      159.22      -91.93    119.85 o 
 -12  11   2     7491.44     7601.72    372.03 o 
 -11  11   2      218.73      196.05     85.01 o 
 -10  11   2     7656.95     7588.83    259.12 o 
  -9  11   2      679.96      548.34     93.33 o 
  -8  11   2     4830.84     4921.23    232.76 o 
  -7  11   2       73.56      113.63     57.27 o 
  -6  11   2     2658.57     2514.44    127.70 o 
  -5  11   2       49.94       55.28     46.08 o 
  -4  11   2      526.72      574.03     55.37 o 
  -3  11   2       86.19       73.68     31.44 o 
  -2  11   2     1171.73     1262.40     66.01 o 
  -1  11   2       15.72       73.79     32.51 o 
   0  11   2     8155.16     8116.72    165.84 o 
   1  11   2      706.14      728.47     55.09 o 
   2  11   2     8740.26     8642.37    165.48 o 
   3  11   2       30.88       49.46     43.49 o 
   4  11   2    15736.06    15478.61    307.34 o 
   5  11   2      297.00      275.84     64.79 o 
   6  11   2    19559.30    19246.44    376.15 o 
   7  11   2       57.07       62.55     58.19 o 
   8  11   2     3761.91     3769.59    213.98 o 
   9  11   2        8.77       50.17     64.62 o 
  10  11   2     9937.15    10529.56    496.19 o 
  11  11   2      288.29      171.90     91.84 o 
  12  11   2    11074.09    11741.26    308.57 o 
  13  11   2      185.05       53.35     92.55 o 
 -13  12   2      123.82      114.73    125.11 o 
 -12  12   2     2086.34     2123.66    309.14 o 
 -11  12   2      259.98      346.83    121.11 o 
 -10  12   2     5387.82     5475.84    225.50 o 
  -9  12   2      368.00      327.93     83.25 o 
  -8  12   2    16191.16    16199.64    553.08 o 
  -7  12   2      400.96      524.91     98.04 o 
  -6  12   2    24900.97    25089.12    443.12 o 
  -5  12   2      471.64      514.14     72.89 o 
  -4  12   2    10157.99    10688.08    244.43 o 
  -3  12   2     1656.46     1701.00     79.08 o 
  -2  12   2    24706.96    25130.98    333.87 o 
  -1  12   2     1846.28     1866.39     80.97 o 
   0  12   2    41187.10    41043.89    473.15 o 
   1  12   2     1407.62     1401.84     74.04 o 
   2  12   2    16832.79    17164.24    260.21 o 
   3  12   2       90.46       96.00     49.39 o 
   4  12   2    13322.83    13543.33    292.60 o 
   5  12   2     1009.28     1025.84    126.23 o 
   6  12   2     1661.69     1729.55    133.10 o 
   7  12   2      978.00     1047.01    108.53 o 
   8  12   2      987.25     1012.80    113.77 o 
   9  12   2      163.73      163.16     99.35 o 
  10  12   2       55.28      151.26     86.60 o 
  11  12   2       60.71      247.78     90.82 o 
  12  12   2      357.10      277.84     91.37 o 
 -13  13   2      551.48      318.17    153.55 o 
 -12  13   2     2890.76     2634.26    237.54 o 
 -11  13   2     2845.44     2853.45    257.62 o 
 -10  13   2     3815.41     4284.08    495.07 o 
  -9  13   2      664.28      723.70    137.78 o 
  -8  13   2     3597.14     3294.70    220.86 o 
  -7  13   2     1249.62     1515.99    118.64 o 
  -6  13   2     2568.19     2621.42    139.22 o 
  -5  13   2     1458.16     1479.21    106.08 o 
  -4  13   2      228.38      230.62     78.65 o 
  -3  13   2      279.17      227.80     46.91 o 
  -2  13   2       15.29       24.69     36.26 o 
  -1  13   2      115.05       53.91     37.81 o 
   0  13   2    10995.50    10842.18    201.10 o 
   1  13   2     1148.70     1059.09    103.79 o 
   2  13   2     7917.07     7713.63    206.42 o 
   3  13   2     7536.32     7440.71    210.79 o 
   4  13   2    10184.95    10019.68    253.77 o 
   5  13   2     3513.97     3375.47    267.27 o 
   6  13   2     8814.84     8952.70    258.53 o 
   7  13   2      977.45      877.58    160.64 o 
   8  13   2     7098.69     6876.36    245.19 o 
   9  13   2     1198.53     1246.50    127.77 o 
  10  13   2     7453.33     7229.72    274.42 o 
  11  13   2      911.30      956.22    140.38 o 
  12  13   2     5555.22     5885.61    314.87 o 
 -12  14   2      570.90      379.60    155.69 o 
 -11  14   2       57.85       57.82    113.75 o 
 -10  14   2     3926.97     4332.34    388.67 o 
  -9  14   2     3233.91     2947.76    223.33 o 
  -8  14   2     3387.54     3408.52    228.79 o 
  -7  14   2     9009.11     8966.40    557.80 o 
  -6  14   2     7401.43     7011.90    409.95 o 
  -5  14   2     6016.00     5777.49    259.42 o 
  -4  14   2    14457.91    14075.05    394.93 o 
  -3  14   2    10783.95    10904.35    251.12 o 
  -2  14   2    15535.01    15835.63    262.80 o 
  -1  14   2     7020.33     7166.76    166.04 o 
   0  14   2     7777.68     7588.59    175.25 o 
   1  14   2    12598.98    12872.49    209.10 o 
   2  14   2     5521.31     5275.91    176.27 o 
   3  14   2     1751.76     1743.50    167.54 o 
   4  14   2     9685.70     9851.70    260.77 o 
   5  14   2      468.83      563.60     90.93 o 
   6  14   2     1687.69     1886.57    131.93 o 
   7  14   2     1950.96     1977.26    142.02 o 
   8  14   2       71.78       90.52     76.03 o 
   9  14   2       68.10       62.63     80.57 o 
  10  14   2        0.20       28.58     80.04 o 
  11  14   2      107.39       98.25     77.07 o 
 -12  15   2      383.91      426.37    194.89 o 
 -11  15   2     2297.68     2306.69    233.64 o 
 -10  15   2     1164.88     1175.88    180.95 o 
  -9  15   2     2697.60     2830.06    397.63 o 
  -8  15   2     1939.88     1930.47    187.58 o 
  -7  15   2       72.74       23.68     87.19 o 
  -6  15   2      468.47      490.77    118.00 o 
  -5  15   2      112.65      221.28     90.96 o 
  -4  15   2       94.59       78.68    119.85 o 
  -3  15   2       15.35       91.25     70.81 o 
  -2  15   2      811.30      731.22     83.02 o 
  -1  15   2      312.90      262.06     64.94 o 
   0  15   2      511.07      566.10     77.41 o 
   1  15   2     1886.25     1983.42    333.78 o 
   2  15   2     3176.96     3030.58    211.81 o 
   3  15   2     8582.79     8453.39    240.48 o 
   4  15   2     1246.48     1272.69    111.36 o 
   5  15   2     7805.75     7727.23    244.67 o 
   6  15   2     4127.65     4174.70    188.36 o 
   7  15   2    10231.54    10885.17    425.64 o 
   8  15   2     7185.39     7195.81    341.51 o 
   9  15   2     6108.84     6502.54    262.34 o 
  10  15   2     1716.87     1471.33    129.49 o 
  11  15   2     2255.05     1910.75    173.62 o 
 -11  16   2     1483.79     1405.66    256.50 o 
 -10  16   2      363.68      445.35    144.41 o 
  -9  16   2     4192.72     4410.93    281.94 o 
  -8  16   2      619.05      368.10    127.57 o 
  -7  16   2     4297.28     4044.46    319.22 o 
  -6  16   2      217.67      259.92    131.05 o 
  -5  16   2    13886.20    14145.63    436.14 o 
  -4  16   2     6348.19     6039.38    273.16 o 
  -3  16   2    30255.38    29597.15   1460.57 o 
  -2  16   2     4252.40     4253.42    165.71 o 
  -1  16   2    10232.57    10372.27    272.36 o 
   0  16   2       75.13       49.66     54.28 o 
   1  16   2     9830.84     9632.63    312.82 o 
   2  16   2     1611.50     1487.81    143.29 o 
   3  16   2     5331.96     5754.78    284.50 o 
   4  16   2      485.41      599.05    118.00 o 
   5  16   2     2682.53     2555.26    186.89 o 
   6  16   2      131.03      139.32    101.73 o 
   7  16   2     2359.42     2316.90    194.76 o 
   8  16   2       16.70       96.03    106.21 o 
   9  16   2      126.58      101.71    116.07 o 
  10  16   2       27.86       90.79    116.35 o 
 -10  17   2      468.60      285.25    146.52 o 
  -9  17   2     3366.79     3430.80    256.79 o 
  -8  17   2      455.04      570.49    149.18 o 
  -7  17   2     1563.84     1243.28    221.77 o 
  -6  17   2        9.63       38.95     91.51 o 
  -5  17   2      316.70      231.09     98.92 o 
  -4  17   2      475.58      424.73    109.67 o 
  -3  17   2        7.42      -47.78     72.06 o 
  -2  17   2      162.82      133.72     72.50 o 
  -1  17   2     1433.55     1533.14    112.70 o 
   0  17   2      709.50      633.79    165.77 o 
   1  17   2     2285.41     2539.28    174.22 o 
   2  17   2        1.89       13.00     75.98 o 
   3  17   2     5266.21     5820.22    265.89 o 
   4  17   2      363.62      372.01     90.35 o 
   5  17   2     4549.59     4800.92    375.22 o 
   6  17   2       12.55      -54.88     82.35 o 
   7  17   2    12488.93    13066.29    514.11 o 
   8  17   2      251.71       49.67    108.99 o 
   9  17   2     8366.30     7670.26    515.23 o 
 -10  18   2      926.50      855.74    266.58 o 
  -9  18   2     2287.03     2177.42    322.58 o 
  -8  18   2       33.45      -21.07    105.26 o 
  -7  18   2     5929.49     5942.60    403.23 o 
  -6  18   2      316.75      443.32    125.11 o 
  -5  18   2    11168.02    11591.85    572.36 o 
  -4  18   2      251.89      210.79    104.86 o 
  -3  18   2    18930.92    19016.70    505.11 o 
  -2  18   2      822.54      885.55    190.41 o 
  -1  18   2    11116.81    11569.74    753.81 o 
   0  18   2      127.75       61.33    109.77 o 
   1  18   2     6151.16     6170.42    267.47 o 
   2  18   2      200.44      164.81    173.61 o 
   3  18   2     6458.86     6398.99    289.00 o 
   4  18   2     2334.18     2593.10    201.59 o 
   5  18   2     3071.65     2883.07    315.86 o 
   6  18   2      178.52      118.39    104.51 o 
   7  18   2      710.74      784.05    224.01 o 
   8  18   2       75.94      -91.85    147.85 o 
  -9  19   2     1285.44      793.01    266.58 o 
  -8  19   2     1308.34     1456.49    210.66 o 
  -7  19   2     1349.31     1277.91    426.75 o 
  -6  19   2      771.97      727.41    154.39 o 
  -5  19   2      227.82      -42.36     88.65 o 
  -4  19   2      137.95       31.44     92.81 o 
  -3  19   2       27.81       38.12    125.45 o 
  -2  19   2       51.70       -0.25     83.90 o 
  -1  19   2      467.04      450.27    172.49 o 
   0  19   2     2401.22     2255.83    248.66 o 
   1  19   2     2907.04     3351.26    295.70 o 
   2  19   2      844.60      810.93    208.33 o 
   3  19   2     3305.75     3120.52    313.62 o 
   4  19   2       43.29      107.53    152.33 o 
   5  19   2     6423.16     6276.89    450.27 o 
   6  19   2      871.43      842.29    232.98 o 
   7  19   2     3592.41     2862.91    331.54 o 
  -7  20   2     3908.27     3879.93    394.27 o 
  -6  20   2     3606.26     2948.03    331.54 o 
  -5  20   2     3163.35     3165.32    329.30 o 
  -4  20   2     3144.05     3299.73    318.10 o 
  -3  20   2     1767.95     2101.26    257.62 o 
   1  20   2     5949.98     5701.17    387.55 o 
   2  20   2     2120.73     2132.62    271.06 o 
   3  20   2     1710.06     1321.69    246.42 o 
   4  20   2     5010.03     5280.02    418.91 o 
   5  20   2      855.52      844.53    246.42 o 
   6  20   2      785.33      846.77    255.38 o 
  -6  21   2      744.37      564.52    219.53 o 
  -5  21   2        4.73      -53.76    143.37 o 
  -4  21   2        2.51       89.61    141.13 o 
  -3  21   2        9.77        8.96    132.17 o 
   1  21   2      467.19      264.34    179.21 o 
   2  21   2     2469.18     2735.22    318.10 o 
   3  21   2     1348.67      983.42    246.42 o 
   4  21   2     2486.75     1951.17    293.46 o 
   5  21   2     2410.73     2544.80    336.02 o 
  -4  22   2     3422.30     3926.97    365.14 o 
   2  22   2     5071.91     5264.34    416.67 o 
   3  22   2      221.54       82.89    176.97 o 
 -15   0   3      536.63      562.28    208.33 o 
 -13   0   3     3215.41     3042.12    304.66 o 
 -11   0   3     7342.46     7719.54    423.39 o 
  -9   0   3    28833.35    28453.29    584.68 o 
  -7   0   3    76614.06    74555.51   1712.59 o 
  -5   0   3    34180.27    32929.05    526.60 o 
  -3   0   3    29131.20    28995.36    442.68 o 
  -1   0   3    81733.82    82889.16   2351.03 o 
   1   0   3    25147.94    26847.60    384.10 o 
   3   0   3     7970.32     8409.35    178.90 o 
   5   0   3    13845.28    13559.08    274.91 o 
   7   0   3       65.24       95.41     47.37 o 
   9   0   3      407.64      497.31    143.37 o 
  11   0   3     2224.53     2251.35    259.86 o 
  13   0   3     2179.73     1673.39    271.06 o 
 -16   1   3      136.51      110.88    120.80 o 
 -15   1   3     1760.25     2034.66    422.27 o 
 -14   1   3       59.72      109.05     96.88 o 
 -13   1   3     6641.64     6817.03    313.53 o 
 -12   1   3     1094.21     1020.58    266.58 o 
 -11   1   3     5243.33     5827.39    200.09 o 
 -10   1   3     3861.69     3573.44    150.92 o 
  -9   1   3     3463.33     3581.48    117.81 o 
  -8   1   3        5.31       53.13     37.48 o 
  -7   1   3     4495.06     4600.68    118.21 o 
  -6   1   3      100.17      245.75     58.01 o 
  -5   1   3      129.03      130.31     63.37 o 
  -4   1   3       68.19      124.41     41.06 o 
  -3   1   3      130.46      162.00     27.69 o 
  -2   1   3      182.32      251.34     26.74 o 
  -1   1   3    27622.95    27859.13    277.54 o 
   0   1   3      187.13      202.83     29.40 o 
   1   1   3    65309.47    67406.00    613.95 o 
   2   1   3     5283.19     5927.40     95.74 o 
   3   1   3    22944.48    23486.51    263.66 o 
   4   1   3    15995.67    16486.79    254.14 o 
   5   1   3    70949.44    71517.38    699.91 o 
   6   1   3     3374.31     3606.45    132.30 o 
   7   1   3     8491.39     8587.14    181.07 o 
   8   1   3      993.55     1172.04     86.56 o 
   9   1   3     7276.16     7369.41    282.74 o 
  10   1   3      366.31      573.12    111.60 o 
  11   1   3    17114.65    17587.42    501.33 o 
  12   1   3     1347.38     1499.55    206.09 o 
  13   1   3     6262.56     6735.51    656.36 o 
  14   1   3       94.58      -14.73    102.16 o 
 -16   2   3      181.70       72.43    133.29 o 
 -15   2   3      258.16      164.19    112.33 o 
 -14   2   3     1685.64     1595.01    178.20 o 
 -13   2   3     1488.95     1430.34    159.61 o 
 -12   2   3      251.89      181.94     87.05 o 
 -11   2   3     9441.41     9456.23    366.57 o 
 -10   2   3     1491.67     1457.00    106.11 o 
  -9   2   3    17303.51    17292.66    275.78 o 
  -8   2   3    15080.46    14357.98    236.27 o 
  -7   2   3    36331.64    35517.71    420.49 o 
  -6   2   3    13714.77    13463.82    207.10 o 
  -5   2   3    52194.05    52070.30    536.79 o 
  -4   2   3    12438.44    13160.00    184.80 o 
  -3   2   3    19052.54    19231.38    226.35 o 
  -2   2   3    15129.95    16136.69    185.31 o 
  -1   2   3    40857.41    40825.88    465.06 o 
   0   2   3     9162.50     9649.41    121.10 o 
   1   2   3    20879.88    21696.40    233.22 o 
   2   2   3    24585.36    25721.82    274.83 o 
   3   2   3    24792.33    25772.52    322.91 o 
   4   2   3     1122.07     1209.81     79.86 o 
   5   2   3    19360.89    19184.68    301.10 o 
   6   2   3      395.30      360.32     37.96 o 
   7   2   3       16.44       26.81     38.87 o 
   8   2   3      289.91      334.79     61.80 o 
   9   2   3        1.70      -31.96     46.16 o 
  10   2   3      253.83      226.95     91.71 o 
  11   2   3     1137.11     1142.76    153.63 o 
  12   2   3       54.50       54.53     87.39 o 
  13   2   3     1840.41     1899.49    238.58 o 
  14   2   3      948.94      557.50    343.86 o 
 -16   3   3     1884.17     1587.71    205.13 o 
 -15   3   3     3308.47     3431.48    253.94 o 
 -14   3   3     1809.43     1854.11    191.35 o 
 -13   3   3     2578.62     2497.77    200.50 o 
 -12   3   3     5638.49     5914.38    219.04 o 
 -11   3   3      788.35     1036.54    135.55 o 
 -10   3   3     8311.39     8289.45    234.49 o 
  -9   3   3     2302.63     2387.77    122.45 o 
  -8   3   3       83.19      161.17     41.20 o 
  -7   3   3     3816.30     4108.27    172.34 o 
  -6   3   3      344.17      477.53     45.55 o 
  -5   3   3     1847.49     1899.77     68.75 o 
  -4   3   3      338.62      367.91     36.14 o 
  -3   3   3      230.17      275.33     28.51 o 
  -2   3   3    26624.41    27534.28    284.30 o 
  -1   3   3    31825.51    32516.59    388.65 o 
   0   3   3      312.22      286.91     26.56 o 
   1   3   3    34678.45    34638.42    348.68 o 
   2   3   3    22021.70    22871.15    310.08 o 
   3   3   3     9720.87     9817.29    161.50 o 
   4   3   3    23260.44    23471.74    275.53 o 
   5   3   3     6797.34     6288.72    118.20 o 
   6   3   3    16616.08    16161.87    235.39 o 
   7   3   3    15116.85    14955.03    292.09 o 
   8   3   3    17231.68    17089.06    279.12 o 
   9   3   3    11093.77    10966.00    342.79 o 
  10   3   3     6297.20     5902.62    269.27 o 
  11   3   3     3100.34     3183.97    215.27 o 
  12   3   3     7309.27     7757.91    761.65 o 
  13   3   3     2152.99     2071.77    357.30 o 
  14   3   3     1192.30     1303.06    465.95 o 
 -15   4   3        9.28       94.54    108.44 o 
 -14   4   3     3454.86     2914.36    415.55 o 
 -13   4   3      422.50      401.76    120.98 o 
 -12   4   3     3496.01     3279.83    170.41 o 
 -11   4   3     5416.82     5589.74    205.47 o 
 -10   4   3    11349.06    11383.20    282.00 o 
  -9   4   3     3804.39     3686.60    150.57 o 
  -8   4   3    10765.26    11065.51    200.06 o 
  -7   4   3     2680.04     2675.39     91.16 o 
  -6   4   3    20657.62    20220.23    272.73 o 
  -5   4   3     9225.89     9047.68    155.46 o 
  -4   4   3    58587.99    56769.62    564.70 o 
  -3   4   3    37450.27    38980.72    538.03 o 
  -2   4   3    94132.23    96644.35    873.55 o 
  -1   4   3     1911.15     1763.69     63.55 o 
   0   4   3    34095.42    34809.70    385.09 o 
   1   4   3      177.79      259.35     26.88 o 
   2   4   3    45249.59    46909.70    463.84 o 
   3   4   3     8072.18     8136.17    127.34 o 
   4   4   3     1099.44     1109.55     54.97 o 
   5   4   3     2516.38     2518.91     68.63 o 
   6   4   3     1487.43     1343.15     84.30 o 
   7   4   3       93.76      104.99     87.05 o 
   8   4   3       63.57      -35.17     74.61 o 
   9   4   3        0.70       34.59     44.06 o 
  10   4   3       46.32       86.65     63.53 o 
  11   4   3      741.30      679.55    132.20 o 
  12   4   3      147.42      159.05    241.94 o 
  13   4   3     1004.80      858.93    162.79 o 
  14   4   3     1535.30     1507.25    198.75 o 
 -15   5   3      893.99      686.54    160.43 o 
 -14   5   3     8799.04     8824.74    375.90 o 
 -13   5   3      343.63      203.65     82.17 o 
 -12   5   3     4300.00     4104.72    191.45 o 
 -11   5   3       50.23      -48.74     48.74 o 
 -10   5   3     8868.31     9448.46    258.56 o 
  -9   5   3      692.16      643.13     87.04 o 
  -8   5   3      994.57     1146.85    148.87 o 
  -7   5   3      373.51      506.01     50.28 o 
  -6   5   3     1119.52     1278.56     63.15 o 
  -5   5   3       27.79       82.24     52.19 o 
  -4   5   3     3532.24     3591.98    122.87 o 
  -3   5   3      976.57     1134.44     50.44 o 
  -2   5   3    21397.30    22082.17    247.49 o 
  -1   5   3     1827.25     1615.62     46.26 o 
   0   5   3     3159.21     2950.11     66.18 o 
   1   5   3     2348.86     2446.23     62.21 o 
   2   5   3    24857.53    25278.61    256.01 o 
   3   5   3      274.50      294.15     50.76 o 
   4   5   3    23169.43    23133.52    347.81 o 
   5   5   3      126.36      234.45     54.20 o 
   6   5   3    17774.25    17522.30    317.60 o 
   7   5   3     2222.32     2293.84    142.55 o 
   8   5   3    44883.06    44278.30    641.38 o 
   9   5   3     1428.80     1256.01    107.10 o 
  10   5   3    13042.79    13814.23    328.37 o 
  11   5   3       24.14       34.12     79.48 o 
  12   5   3     3912.18     4025.83    361.78 o 
  13   5   3      300.02      334.54    124.28 o 
  14   5   3     2841.61     2758.32    586.92 o 
 -15   6   3       18.68      -39.03    101.23 o 
 -14   6   3     2728.65     2653.39    220.03 o 
 -13   6   3       18.22       29.98     68.55 o 
 -12   6   3     6087.63     5898.72    227.40 o 
 -11   6   3     1599.64     1558.64    122.72 o 
 -10   6   3    14032.93    14030.75    435.78 o 
  -9   6   3       61.68       86.24     56.76 o 
  -8   6   3    13144.36    12813.93    319.90 o 
  -7   6   3       11.00       -8.48     38.09 o 
  -6   6   3    13559.23    13142.70    208.24 o 
  -5   6   3       56.12       85.85     41.71 o 
  -4   6   3   108989.30   109214.56   1015.48 o 
  -3   6   3       99.91      119.13     27.28 o 
  -2   6   3    72519.13    73018.03    689.81 o 
  -1   6   3       21.34       74.88     20.66 o 
   0   6   3    23289.40    23922.76    306.85 o 
   1   6   3        1.99       13.02     20.05 o 
   2   6   3    16288.74    16321.82    207.84 o 
   3   6   3     3062.58     2990.50    117.35 o 
   4   6   3     4137.89     4115.00    155.73 o 
   5   6   3      855.63      820.40     73.27 o 
   6   6   3     1801.12     1995.95    113.00 o 
   7   6   3      495.03      706.14     83.09 o 
   8   6   3      201.57      330.29     69.73 o 
   9   6   3      536.16      676.29    101.43 o 
  10   6   3      391.65      474.11    123.51 o 
  11   6   3     1101.87      992.48    115.46 o 
  12   6   3      531.72      544.18    147.85 o 
  13   6   3       10.72      -19.01    114.25 o 
  14   6   3     2363.00     2265.15    229.67 o 
 -15   7   3      597.97      951.90    178.97 o 
 -14   7   3     6077.68     6657.70    333.10 o 
 -13   7   3      840.63      975.06    152.45 o 
 -12   7   3     4632.83     4479.29    232.62 o 
 -11   7   3      236.81      483.86    169.49 o 
 -10   7   3     5642.38     5868.94    210.38 o 
  -9   7   3      527.98      420.75     75.33 o 
  -8   7   3     1304.94     1320.79    136.97 o 
  -7   7   3     3182.75     2883.67    125.44 o 
  -6   7   3      324.76      288.46     43.59 o 
  -5   7   3       36.25      103.96     33.23 o 
  -4   7   3     1914.19     1903.38     68.20 o 
  -3   7   3       82.69      166.00     28.60 o 
  -2   7   3     6252.88     5650.98    106.04 o 
  -1   7   3      215.34      286.86     31.94 o 
   0   7   3     6816.91     7039.56    121.76 o 
   1   7   3    10411.89    10714.57    160.06 o 
   2   7   3    28345.80    27814.82    316.61 o 
   3   7   3      604.23      661.23     53.67 o 
   4   7   3    14353.90    14227.05    264.59 o 
   5   7   3     2292.15     2212.51    105.56 o 
   6   7   3    27629.25    27630.36    441.89 o 
   7   7   3     2822.41     2767.12    133.52 o 
   8   7   3    26640.79    27333.16    474.90 o 
   9   7   3     3350.85     3268.45    202.24 o 
  10   7   3    10775.59    10831.02    259.94 o 
  11   7   3      185.57      138.12     77.60 o 
  12   7   3     4395.15     4565.22    275.50 o 
  13   7   3      102.21      154.71    322.58 o 
 -15   8   3       15.29       56.22    116.22 o 
 -14   8   3     1430.05     1696.94    227.30 o 
 -13   8   3      542.42      515.89    107.42 o 
 -12   8   3     2290.81     2375.88    158.82 o 
 -11   8   3     7720.85     8047.77    262.28 o 
 -10   8   3     4360.31     4601.55    292.59 o 
  -9   8   3     5159.46     5057.48    187.34 o 
  -8   8   3    15244.08    14852.29    495.77 o 
  -7   8   3     4366.05     4531.06    157.54 o 
  -6   8   3    26401.21    26256.13    536.07 o 
  -5   8   3    20414.62    19663.97    501.49 o 
  -4   8   3    21147.46    21375.87    277.26 o 
  -3   8   3    12679.81    12927.27    190.45 o 
  -2   8   3    25934.78    26073.66    306.00 o 
  -1   8   3     5541.44     5419.36    108.64 o 
   0   8   3    29947.79    28933.03    356.32 o 
   1   8   3     1412.72     1471.10     75.47 o 
   2   8   3    16238.22    16193.46    220.21 o 
   3   8   3    13434.80    13171.57    247.39 o 
   4   8   3     3328.54     3367.50    180.45 o 
   5   8   3     5644.82     5404.18    166.39 o 
   6   8   3      926.03      897.87     84.82 o 
   7   8   3      176.53      118.11     58.17 o 
   8   8   3      122.19       95.13     59.59 o 
   9   8   3        0.07       25.84     60.06 o 
  10   8   3      225.08      334.68     74.46 o 
  11   8   3     1095.30     1209.17    127.90 o 
  12   8   3      231.97      305.53    121.85 o 
  13   8   3     1437.03     1530.71    192.65 o 
 -14   9   3      695.86      552.06    157.11 o 
 -13   9   3     3404.30     3936.71    210.68 o 
 -12   9   3     2971.86     3130.17    180.62 o 
 -11   9   3      175.64       88.79    149.76 o 
 -10   9   3     5442.91     5896.91    216.61 o 
  -9   9   3      327.72      373.92     76.59 o 
  -8   9   3      620.85      782.42     87.43 o 
  -7   9   3     4182.15     4336.90    158.23 o 
  -6   9   3      317.63      440.95     64.91 o 
  -5   9   3       35.46       54.65     32.37 o 
  -4   9   3      808.81      820.86     54.43 o 
  -3   9   3      293.83      232.10     34.98 o 
  -2   9   3     3998.70     3934.68     97.58 o 
  -1   9   3    10703.02    10814.94    172.05 o 
   0   9   3     2594.14     2615.19     79.51 o 
   1   9   3    29558.28    28881.32    657.99 o 
   2   9   3     4918.37     4900.86    110.67 o 
   3   9   3    12344.33    13075.60    254.83 o 
   4   9   3    13678.38    13597.16    303.20 o 
   5   9   3    15969.96    15584.02    307.60 o 
   6   9   3    11960.63    12015.36    392.12 o 
   7   9   3     7575.17     7939.89    228.46 o 
   8   9   3     2779.49     3023.49    153.46 o 
   9   9   3     6957.66     6894.97    452.46 o 
  10   9   3     4413.55     4256.74    224.85 o 
  11   9   3     6322.72     6773.86    254.00 o 
  12   9   3     3493.55     3394.94    199.01 o 
  13   9   3     2012.47     2030.66    223.20 o 
 -14  10   3      103.72      -30.46    110.99 o 
 -13  10   3     1980.41     1957.00    211.43 o 
 -12  10   3      906.46      955.83    176.52 o 
 -11  10   3     6605.67     6675.82    246.55 o 
 -10  10   3      534.27      454.98     89.59 o 
  -9  10   3     9679.58     9774.29    271.74 o 
  -8  10   3     4112.31     4001.35    181.00 o 
  -7  10   3    32203.58    31948.41    802.45 o 
  -6  10   3     8381.57     8713.37    221.51 o 
  -5  10   3    16133.94    16720.05    254.88 o 
  -4  10   3      226.11      205.75     40.50 o 
  -3  10   3    13038.97    13033.91    205.24 o 
  -2  10   3     3584.09     3560.36     98.39 o 
  -1  10   3    32018.03    31429.78    371.56 o 
   0  10   3    11263.24    11616.87    390.91 o 
   1  10   3    20079.14    19609.71    267.93 o 
   2  10   3     1961.64     1943.59     74.06 o 
   3  10   3    12675.60    12645.80    258.08 o 
   4  10   3      118.52      131.48     48.08 o 
   5  10   3     6508.88     6426.57    193.10 o 
   6  10   3       11.93       58.50     52.74 o 
   7  10   3      381.87      265.96     75.12 o 
   8  10   3       61.37       82.48     70.32 o 
   9  10   3        2.61        8.96     65.96 o 
  10  10   3      108.16      178.04     64.48 o 
  11  10   3     1479.39     1718.87    206.29 o 
  12  10   3      213.93      136.38     90.54 o 
  13  10   3     1042.23     1468.95    202.68 o 
 -14  11   3      148.41       68.34    127.84 o 
 -13  11   3     2977.44     3025.50    246.31 o 
 -12  11   3      143.57       37.65    113.13 o 
 -11  11   3     4876.90     5572.11    296.98 o 
 -10  11   3       13.27       10.96     64.64 o 
  -9  11   3     2069.15     2175.10    211.18 o 
  -8  11   3      497.35      603.06     88.85 o 
  -7  11   3     2392.45     2662.74    138.44 o 
  -6  11   3      302.55      300.55     63.79 o 
  -5  11   3       21.23       19.39     41.18 o 
  -4  11   3        0.09       31.37     34.91 o 
  -3  11   3      790.93      816.67     59.49 o 
  -2  11   3      362.02      308.43     44.58 o 
  -1  11   3     6812.57     6693.41    141.55 o 
   0  11   3      896.30      929.54     59.52 o 
   1  11   3    10318.15    10064.42    256.41 o 
   2  11   3     1244.38     1236.60     60.19 o 
   3  11   3    25642.86    25226.71    409.86 o 
   4  11   3      258.31      212.23     57.99 o 
   5  11   3    28092.59    27323.89    474.48 o 
   6  11   3      163.50      152.65     61.10 o 
   7  11   3     7745.88     7550.25    234.00 o 
   8  11   3       31.60       75.88     64.23 o 
   9  11   3     5425.29     5581.33    235.76 o 
  10  11   3       55.54       90.08     67.50 o 
  11  11   3     9441.46    10494.79    325.32 o 
  12  11   3      301.27      116.79     93.25 o 
 -13  12   3     1859.50     1704.28    212.10 o 
 -12  12   3       13.09      181.01    124.28 o 
 -11  12   3     3633.86     4227.26    272.40 o 
 -10  12   3       29.47       30.13     91.71 o 
  -9  12   3    11350.13    11167.33    870.30 o 
  -8  12   3      370.30      456.24    118.77 o 
  -7  12   3    28964.89    30861.00    788.13 o 
  -6  12   3       35.71      119.73     57.70 o 
  -5  12   3    23599.05    24512.84    417.00 o 
  -4  12   3      564.98      671.67     60.37 o 
  -3  12   3     6345.76     6540.21    160.05 o 
  -2  12   3      591.73      523.09     54.00 o 
  -1  12   3    24832.23    24847.56    329.94 o 
   0  12   3     2205.75     2166.01     88.74 o 
   1  12   3    23028.04    22517.03    310.95 o 
   2  12   3     1227.75     1160.56     76.74 o 
   3  12   3     7103.73     7165.09    200.14 o 
   4  12   3      958.92      987.63     91.17 o 
   5  12   3     4966.29     5145.62    281.43 o 
   6  12   3       44.73      112.29     62.45 o 
   7  12   3      383.22      292.47     79.62 o 
   8  12   3        4.44      -56.89     56.89 o 
   9  12   3      393.92      407.57     81.48 o 
  10  12   3        0.15      -29.47     73.52 o 
  11  12   3      869.68     1102.29    230.24 o 
  12  12   3       40.00        9.13     85.99 o 
 -13  13   3     3208.81     3291.19    276.41 o 
 -12  13   3     1310.04     1557.71    203.17 o 
 -11  13   3     1621.83     1682.81    741.49 o 
 -10  13   3     2977.00     3028.29    232.02 o 
  -9  13   3     1339.84     1564.60    185.93 o 
  -8  13   3      248.49      225.15     98.85 o 
  -7  13   3     1498.80     1563.70    315.86 o 
  -6  13   3       99.98       77.75    110.89 o 
  -5  13   3       13.47       80.48     74.25 o 
  -4  13   3      107.13       75.68    138.89 o 
  -3  13   3      367.00      389.04     65.70 o 
  -2  13   3     1192.71     1099.46     87.10 o 
  -1  13   3     2787.03     2964.38    125.81 o 
   0  13   3      378.99      311.53     50.79 o 
   1  13   3    13328.13    12358.10    219.83 o 
   2  13   3      636.37      909.26    106.71 o 
   3  13   3    13264.27    14021.23    260.71 o 
   4  13   3     4469.90     4401.41    167.45 o 
   5  13   3    14493.32    14394.02    325.84 o 
   6  13   3     2571.55     2655.45    147.39 o 
   7  13   3     8820.22     8940.49    269.63 o 
   8  13   3     1811.55     2022.27    147.36 o 
   9  13   3     8123.55     7934.37    237.89 o 
  10  13   3      815.68      655.02    117.01 o 
  11  13   3     4811.69     4881.09    526.38 o 
 -12  14   3      848.80      890.61    187.58 o 
 -11  14   3     3241.30     3157.07    253.43 o 
 -10  14   3      958.23     1210.74    175.97 o 
  -9  14   3     5519.71     5908.91    304.08 o 
  -8  14   3     5389.04     5300.16    279.58 o 
  -7  14   3     4443.99     4472.16    247.05 o 
  -6  14   3     6464.26     6965.21    296.20 o 
  -5  14   3    14367.03    13689.56    407.86 o 
  -4  14   3     7343.68     7674.30    323.70 o 
  -3  14   3    18232.78    17262.87    332.56 o 
  -2  14   3     6779.53     6767.42    196.40 o 
  -1  14   3     6006.48     6006.26    179.41 o 
   0  14   3    13144.15    13089.44    275.09 o 
   1  14   3     6302.23     6197.09    362.94 o 
   2  14   3     5426.04     5140.13    222.89 o 
   3  14   3     6194.51     6567.94    206.61 o 
   4  14   3       79.75       72.62     51.65 o 
   5  14   3     1639.11     1660.44    122.81 o 
   6  14   3      102.23      146.51     71.44 o 
   7  14   3      426.16      580.30    105.58 o 
   8  14   3      139.77      274.02     82.77 o 
   9  14   3        7.70      -46.23     69.39 o 
  10  14   3       34.82       84.08    105.85 o 
  11  14   3      664.02      412.26    112.96 o 
 -12  15   3     1713.86     1465.05    329.30 o 
 -11  15   3      453.90      480.96    143.03 o 
 -10  15   3     1822.71     1855.79    205.85 o 
  -9  15   3      455.72      433.44    129.63 o 
  -8  15   3      226.36      239.42    114.77 o 
  -7  15   3      842.17      797.90    140.97 o 
  -6  15   3      106.36        6.18     77.50 o 
  -5  15   3       57.92      133.22     85.45 o 
  -4  15   3      501.91      443.07    105.86 o 
  -3  15   3      136.40      120.86     61.63 o 
  -2  15   3     2054.76     2184.77    120.90 o 
  -1  15   3     1685.83     1667.09    107.13 o 
   0  15   3     1600.44     1635.63    150.03 o 
   1  15   3     3532.65     3307.45    182.83 o 
   2  15   3     6132.06     6492.60    284.50 o 
   3  15   3     3394.05     3403.25    329.30 o 
   4  15   3     9148.04     9060.47    325.89 o 
   5  15   3     1330.13     1489.98    124.38 o 
   6  15   3     7424.90     7779.67    261.58 o 
   7  15   3     5948.04     5962.54    238.23 o 
   8  15   3    10254.59    10394.32   1030.47 o 
   9  15   3     5225.88     4935.06    283.54 o 
  10  15   3     4433.41     4398.43    278.57 o 
 -11  16   3      609.22      421.30    224.01 o 
 -10  16   3     4780.67     5504.42    515.23 o 
  -9  16   3      356.55      416.51    136.85 o 
  -8  16   3     4908.85     5412.76    301.60 o 
  -7  16   3       42.28       48.16     95.04 o 
  -6  16   3     5185.04     5382.21    650.76 o 
  -5  16   3     1889.61     1840.28    369.62 o 
  -4  16   3    22345.87    22670.34    553.41 o 
  -3  16   3     5785.11     6219.95    264.89 o 
  -2  16   3    20696.18    20780.50    391.01 o 
  -1  16   3     1023.95     1124.92    122.06 o 
   0  16   3     8101.06     8024.43    223.29 o 
   1  16   3      862.47      775.03    136.65 o 
   2  16   3     7574.38     7424.93    288.28 o 
   3  16   3      218.23      259.78     92.97 o 
   4  16   3     1271.28     1321.12    149.18 o 
   5  16   3       59.66      109.25     96.28 o 
   6  16   3     1320.48     1239.30    157.81 o 
   7  16   3        0.53        6.84     94.09 o 
   8  16   3       15.54       89.57    102.66 o 
   9  16   3       30.12       18.29    103.84 o 
  10  16   3       91.06       54.04    115.11 o 
 -10  17   3     2162.54     1845.01    223.20 o 
  -9  17   3        2.82        9.13    102.38 o 
  -8  17   3     1429.15     1292.79    229.61 o 
  -7  17   3       48.18      -12.27     95.59 o 
  -6  17   3      101.67      -27.32     85.14 o 
  -5  17   3      185.51      283.31    107.57 o 
  -4  17   3      479.93      293.26    104.51 o 
  -3  17   3       61.31       38.59     79.98 o 
  -2  17   3     2157.38     2079.41    162.22 o 
  -1  17   3        1.03      -30.93     53.70 o 
   0  17   3     2998.23     2879.47    182.14 o 
   1  17   3      340.66      395.62    125.45 o 
   2  17   3     7807.36     7872.90    364.02 o 
   3  17   3      110.37      219.31     95.82 o 
   4  17   3     3759.12     3659.03    223.93 o 
   5  17   3       24.25       92.49     93.42 o 
   6  17   3     9140.94     9120.41    368.99 o 
   7  17   3        9.86       64.37     97.25 o 
   8  17   3    13413.21    14180.99    549.96 o 
   9  17   3      325.88      177.92    127.45 o 
 -10  18   3     3310.29     3339.99    274.95 o 
  -9  18   3      161.51       88.06    117.94 o 
  -8  18   3     4870.23     4100.37    549.96 o 
  -7  18   3      261.75      335.91    123.43 o 
  -6  18   3     7190.41     7132.71    337.35 o 
  -5  18   3      447.48      433.87    128.51 o 
  -4  18   3    12347.12    12479.11    414.87 o 
  -3  18   3      538.69      654.72    129.86 o 
  -2  18   3    13058.24    12727.44    392.81 o 
  -1  18   3      225.39      146.60    103.05 o 
   0  18   3     7259.47     7080.69    288.92 o 
   1  18   3       56.56       54.20     85.49 o 
   2  18   3     4058.62     4303.50    235.13 o 
   3  18   3      484.30      541.51    132.61 o 
   4  18   3     3508.38     3397.90    229.62 o 
   5  18   3     1310.18     1488.35    171.42 o 
   6  18   3      519.90      340.95    183.69 o 
   7  18   3       35.63       71.11    110.99 o 
   8  18   3       20.27       78.41    163.53 o 
  -9  19   3      134.69      110.74    134.39 o 
  -8  19   3      298.52      139.09    148.97 o 
  -7  19   3      819.20      696.68    159.77 o 
  -6  19   3       62.81      181.64    120.35 o 
  -5  19   3        4.31      116.05    107.80 o 
  -4  19   3        9.46       23.67     88.23 o 
  -3  19   3      203.64      155.97     96.59 o 
  -2  19   3     1444.71     1360.94    130.69 o 
  -1  19   3     1144.36     1068.55    228.49 o 
   0  19   3     2573.97     2456.70    194.83 o 
   1  19   3     5212.68     5400.22    270.04 o 
   2  19   3     4288.19     4010.28    239.17 o 
   3  19   3      303.38      199.03    180.33 o 
   4  19   3     5473.80     5096.33    405.47 o 
   5  19   3      493.04      721.33    221.77 o 
   6  19   3     6138.40     5521.96    441.31 o 
   7  19   3     1189.03     1294.80    284.50 o 
  -8  20   3     3870.31     3651.93    282.72 o 
  -7  20   3     3675.73     4060.84    470.43 o 
  -6  20   3     4255.76     4100.06    277.24 o 
  -5  20   3     4027.98     3655.52    257.94 o 
  -4  20   3     2481.75     2185.66    253.14 o 
  -3  20   3     2586.49     2318.09    197.09 o 
  -2  20   3     3467.00     3360.22    336.02 o 
  -1  20   3     4408.04     5008.96    394.27 o 
   0  20   3     6092.05     6258.97    400.99 o 
   1  20   3      489.12      394.27    179.21 o 
   2  20   3     2563.19     1810.04    264.34 o 
   3  20   3     3180.45     3219.09    333.78 o 
   4  20   3      595.58      772.85    228.49 o 
   5  20   3     1548.11     1471.78    257.62 o 
   6  20   3      289.91      -87.37    170.25 o 
  -6  21   3       41.96       78.41    154.57 o 
  -5  21   3        5.74       85.13    154.57 o 
  -4  21   3       18.98      154.57    152.33 o 
   1  21   3     3270.60     3434.14    342.74 o 
   2  21   3     1093.23     1323.93    248.66 o 
   3  21   3     3502.28     3405.02    353.94 o 
   4  21   3     2354.34     2376.79    322.58 o 
   5  21   3     5642.57     5931.90    472.67 o 
  -4  22   3       42.11      138.89    161.29 o 
   2  22   3      217.58      165.77    176.97 o 
 -16   0   4     1284.56      622.76    224.01 o 
 -14   0   4     1583.52     1657.71    248.66 o 
 -12   0   4     7551.34     7235.67    430.11 o 
 -10   0   4     5762.06     6429.81    291.22 o 
  -8   0   4    51627.23    49525.01    794.80 o 
  -6   0   4    96836.13    90325.14   1245.81 o 
  -4   0   4    20405.88    20419.37    361.20 o 
  -2   0   4    72300.52    73212.20   1522.18 o 
   0   0   4     8711.22     8923.16    170.64 o 
   2   0   4    11854.90    12147.53    230.37 o 
   4   0   4     4162.98     4184.66    135.23 o 
   6   0   4        7.99       38.08     43.01 o 
   8   0   4      133.41      132.17     91.85 o 
  10   0   4     3521.33     3499.11    300.18 o 
  12   0   4     3237.65     3741.04    347.22 o 
 -16   1   4     2515.89     2936.48    247.87 o 
 -15   1   4       26.11        2.76     95.82 o 
 -14   1   4     3336.14     3555.23    239.12 o 
 -13   1   4      637.65      666.18    253.14 o 
 -12   1   4     3520.93     3507.09    212.83 o 
 -11   1   4     1918.44     1754.11    119.95 o 
 -10   1   4     1487.90     1466.99     87.62 o 
  -9   1   4      371.25      529.64     62.50 o 
  -8   1   4      950.31     1013.57     69.70 o 
  -7   1   4      101.39      255.74     45.03 o 
  -6   1   4      293.43      537.44     98.89 o 
  -5   1   4      906.46     1084.57     56.62 o 
  -4   1   4     3451.45     3288.42     85.57 o 
  -3   1   4     3629.29     3758.44     88.77 o 
  -2   1   4     7043.28     7235.50    111.05 o 
  -1   1   4     1044.10     1218.17     40.27 o 
   0   1   4    50119.91    51604.04    488.81 o 
   1   1   4      397.35      468.62     43.65 o 
   2   1   4    38196.51    38708.57    393.61 o 
   3   1   4      852.92      742.47     42.88 o 
   4   1   4    73044.02    74530.04    791.21 o 
   5   1   4    11733.96    11998.23    186.22 o 
   6   1   4    36389.04    35688.12    496.75 o 
   7   1   4      945.34      987.41     88.77 o 
   8   1   4     8017.79     8535.16    216.49 o 
   9   1   4      108.42      214.79     79.01 o 
  10   1   4     8963.92     9272.05    342.14 o 
  11   1   4     1852.63     1953.74    238.58 o 
  12   1   4     6318.00     6910.34    329.43 o 
  13   1   4      736.05      671.03    148.97 o 
  14   1   4     2048.15     2120.23    220.97 o 
 -16   2   4      850.04      666.70    163.80 o 
 -15   2   4     1912.93     1997.40    217.29 o 
 -14   2   4      950.34      942.98    162.79 o 
 -13   2   4     2794.21     3131.74    216.21 o 
 -12   2   4     5720.17     5717.90    212.88 o 
 -11   2   4      386.29      396.04     91.24 o 
 -10   2   4    13951.44    13410.86    477.64 o 
  -9   2   4     7468.35     7736.70    177.62 o 
  -8   2   4    28604.46    28109.36    372.21 o 
  -7   2   4    12345.76    11818.11    205.30 o 
  -6   2   4    50869.36    48561.42    526.59 o 
  -5   2   4    11393.64    11103.01    218.58 o 
  -4   2   4    42676.37    41819.96    574.25 o 
  -3   2   4     1703.35     1604.76     85.68 o 
  -2   2   4    37381.29    38157.25    443.76 o 
  -1   2   4    32726.63    34901.71    350.26 o 
   0   2   4    11921.02    12686.26    200.15 o 
   1   2   4    38978.53    40397.82    598.17 o 
   2   2   4    17171.27    18433.33    221.76 o 
   3   2   4      221.15      279.31     32.68 o 
   4   2   4     9444.73     9434.73    179.78 o 
   5   2   4      102.47      176.41     47.85 o 
   6   2   4      176.34      220.77     39.56 o 
   7   2   4      218.06      318.63     78.27 o 
   8   2   4       10.31       70.60     46.30 o 
   9   2   4     1071.15     1370.05    138.43 o 
  10   2   4     1180.01     1247.53    142.54 o 
  11   2   4       46.47      -23.52     75.59 o 
  12   2   4     3160.07     3642.22    484.99 o 
  13   2   4       90.52       52.26     97.25 o 
  14   2   4     1893.66     2483.19    233.64 o 
 -16   3   4     1820.42     1986.69    292.34 o 
 -15   3   4     1222.19      869.91    232.98 o 
 -14   3   4     3662.75     3166.60    230.28 o 
 -13   3   4      719.28      649.73    131.68 o 
 -12   3   4     1130.51     1201.56    133.92 o 
 -11   3   4     7831.60     7682.28    237.99 o 
 -10   3   4       32.94       19.63     51.05 o 
  -9   3   4      656.06      768.61     77.99 o 
  -8   3   4      291.04      319.47     50.37 o 
  -7   3   4      423.79      549.93     53.30 o 
  -6   3   4      138.67      169.14     40.42 o 
  -5   3   4       93.22      115.03     31.29 o 
  -4   3   4       73.36       89.76     35.24 o 
  -3   3   4    26404.73    26416.54    292.94 o 
  -2   3   4     9334.29     9223.35    231.64 o 
  -1   3   4    19666.60    20686.15    284.80 o 
   0   3   4    38175.43    38682.18    386.43 o 
   1   3   4     7338.78     7352.89    117.13 o 
   2   3   4    38146.39    39687.05    410.76 o 
   3   3   4    25767.51    24924.59    290.41 o 
   4   3   4    17216.75    17405.10    229.25 o 
   5   3   4    16205.05    15512.75    271.60 o 
   6   3   4    10845.68    10775.61    231.04 o 
   7   3   4    15665.02    15002.50    294.18 o 
   8   3   4     7514.49     7778.61    224.74 o 
   9   3   4     6744.94     6920.27    212.31 o 
  10   3   4     6708.58     6125.43    358.42 o 
  11   3   4     7505.57     6904.00    310.46 o 
  12   3   4      748.28      835.66    164.65 o 
  13   3   4     2673.30     2395.14    216.18 o 
  14   3   4     1296.05     1436.15    254.26 o 
 -16   4   4      130.72      144.57    126.57 o 
 -15   4   4     3748.27     4448.96    285.01 o 
 -14   4   4       28.35      -81.29     81.29 o 
 -13   4   4     4104.05     4188.11    251.32 o 
 -12   4   4     3354.59     3184.70    167.26 o 
 -11   4   4    11483.51    11641.57    297.71 o 
 -10   4   4     7401.83     7428.53    226.24 o 
  -9   4   4    20778.35    21013.15    388.54 o 
  -8   4   4      697.40      791.31     64.42 o 
  -7   4   4    11859.51    11445.42    201.13 o 
  -6   4   4     5796.01     5822.30    130.52 o 
  -5   4   4    34600.05    34225.17    391.58 o 
  -4   4   4    16995.63    16214.04    216.73 o 
  -3   4   4    68689.48    70122.69    666.30 o 
  -2   4   4    24808.02    25938.77    347.59 o 
  -1   4   4    21034.96    21824.25    302.31 o 
   0   4   4     1082.16     1081.36     39.75 o 
   1   4   4    47127.50    47814.73    475.05 o 
   2   4   4       60.74      105.59     25.37 o 
   3   4   4     4111.73     4155.81     94.18 o 
   4   4   4     2084.78     1930.82     72.10 o 
   5   4   4     3116.80     3251.14    152.94 o 
   6   4   4       35.69       70.31     41.54 o 
   7   4   4      917.13      981.04     85.55 o 
   8   4   4       10.22       -4.93     44.32 o 
   9   4   4      932.60     1080.30     98.08 o 
  10   4   4      368.14      435.32    160.17 o 
  11   4   4      990.80     1122.48    171.37 o 
  12   4   4     2000.57     2088.55    197.83 o 
  13   4   4     1513.24     1150.63    184.82 o 
  14   4   4      401.17      363.39    142.32 o 
 -15   5   4     4077.34     4122.81    271.95 o 
 -14   5   4      407.85      480.13    133.51 o 
 -13   5   4     3571.95     3740.93    191.85 o 
 -12   5   4      519.74      585.37     97.61 o 
 -11   5   4     3589.26     3592.90    168.75 o 
 -10   5   4       25.99       75.25     58.48 o 
  -9   5   4     5170.64     4996.85    178.67 o 
  -8   5   4       83.99      111.28     40.31 o 
  -7   5   4        4.23       -4.63     30.09 o 
  -6   5   4     1266.32     1390.09     67.51 o 
  -5   5   4     2276.59     2199.94     75.58 o 
  -4   5   4     2627.32     3119.85    108.64 o 
  -3   5   4    23502.55    24211.16    277.27 o 
  -2   5   4       11.58      124.42     33.08 o 
  -1   5   4    31382.91    31603.37    405.61 o 
   0   5   4      517.85      567.47     35.77 o 
   1   5   4    27257.82    27066.16    300.54 o 
   2   5   4     3892.33     3616.07    121.76 o 
   3   5   4    25662.47    24826.72    344.03 o 
   4   5   4      185.52      254.27     36.21 o 
   5   5   4    10429.67    10907.49    228.20 o 
   6   5   4     1628.14     1457.51    104.88 o 
   7   5   4    37345.45    36713.67    843.77 o 
   8   5   4     1416.87     1366.72    126.67 o 
   9   5   4    26097.20    26724.93    473.72 o 
  10   5   4      847.49     1005.25    105.02 o 
  11   5   4     5085.53     5437.04    350.58 o 
  12   5   4        9.47       70.94    106.41 o 
  13   5   4     3075.98     2527.07    224.91 o 
 -15   6   4     1876.29     1626.61    260.98 o 
 -14   6   4        7.54       37.45     95.35 o 
 -13   6   4     5671.43     6005.60    448.75 o 
 -12   6   4      425.25      431.32     93.05 o 
 -11   6   4    14171.25    13988.77    338.95 o 
 -10   6   4      542.41      677.76     92.44 o 
  -9   6   4    23974.32    23967.54    430.54 o 
  -8   6   4       43.01        3.71     43.03 o 
  -7   6   4     3651.42     3453.93    136.12 o 
  -6   6   4       75.65      137.67     51.73 o 
  -5   6   4    40385.14    40552.21    452.68 o 
  -4   6   4     1229.72     1237.80     54.72 o 
  -3   6   4    89827.22    90375.48    848.34 o 
  -2   6   4     3814.50     4185.94     81.60 o 
  -1   6   4    25792.05    25445.11    284.52 o 
   0   6   4      933.78     1064.17     45.91 o 
   1   6   4    17123.95    16996.61    216.45 o 
   2   6   4      420.73      404.02     35.44 o 
   3   6   4     6839.28     6487.22    117.79 o 
   4   6   4     2132.43     2049.56     94.69 o 
   5   6   4       40.74       38.19     38.76 o 
   6   6   4       17.51      -35.84     35.84 o 
   7   6   4       61.79       18.64     59.83 o 
   8   6   4        8.11       37.17     51.52 o 
   9   6   4     2219.80     2317.73    136.37 o 
  10   6   4       20.93      -11.06     57.84 o 
  11   6   4     1008.77      938.77    323.70 o 
  12   6   4      125.69      167.79    109.23 o 
  13   6   4     3460.26     3695.82    266.90 o 
 -15   7   4     3743.02     3718.31    306.90 o 
 -14   7   4     1707.94     1604.15    149.03 o 
 -13   7   4     3528.60     3631.14    195.13 o 
 -12   7   4       20.65       -0.63     67.81 o 
 -11   7   4     3319.44     3150.75    164.77 o 
 -10   7   4      126.11      321.06     76.69 o 
  -9   7   4     1702.43     1709.36    115.62 o 
  -8   7   4       30.50       36.29     62.20 o 
  -7   7   4       31.82       15.01     32.21 o 
  -6   7   4        8.22       15.36     33.95 o 
  -5   7   4      944.34     1019.17     59.45 o 
  -4   7   4      256.66      364.76     56.70 o 
  -3   7   4    11919.59    11993.14    207.73 o 
  -2   7   4      260.36      313.87     40.67 o 
  -1   7   4    20364.33    19938.10    351.14 o 
   0   7   4    10413.86    10684.05    160.46 o 
   1   7   4    24659.72    24675.07    291.12 o 
   2   7   4     2808.53     2709.21     75.76 o 
   3   7   4    28397.86    28094.74    327.36 o 
   4   7   4     2926.71     2987.19    115.45 o 
   5   7   4    11289.74    11087.41    209.25 o 
   6   7   4     3339.54     3289.15    117.57 o 
   7   7   4    26757.87    26516.28    506.96 o 
   8   7   4     2625.96     2684.28    139.06 o 
   9   7   4    18365.22    18180.23    383.70 o 
  10   7   4     1029.31     1035.63    114.86 o 
  11   7   4     5091.72     5038.79    219.29 o 
  12   7   4      162.10      158.27    148.97 o 
  13   7   4     3339.65     3062.50    255.52 o 
 -15   8   4     1291.41     1644.27    300.18 o 
 -14   8   4      299.53      220.29    101.46 o 
 -13   8   4     4941.49     4462.73    216.07 o 
 -12   8   4     2756.32     2780.78    227.39 o 
 -11   8   4     4055.50     3884.01    185.40 o 
 -10   8   4     6134.86     6165.86    216.97 o 
  -9   8   4    11963.80    11537.60    466.43 o 
  -8   8   4     8204.77     8378.65    228.78 o 
  -7   8   4    22175.56    21508.93    377.75 o 
  -6   8   4     7024.40     6718.63    151.65 o 
  -5   8   4    17276.63    17566.32    252.88 o 
  -4   8   4    16628.39    16769.21    215.85 o 
  -3   8   4    21776.60    22048.01    275.54 o 
  -2   8   4    15191.08    14837.27    204.22 o 
  -1   8   4    24082.58    23372.26    282.77 o 
   0   8   4      442.75      396.38     39.40 o 
   1   8   4    30736.40    30863.77    352.77 o 
   2   8   4      192.95      350.31     39.59 o 
   3   8   4     2266.01     2246.11     70.17 o 
   4   8   4     8868.09     8225.86    198.13 o 
   5   8   4      183.64      110.30     41.78 o 
   6   8   4      183.90      255.89     54.37 o 
   7   8   4        7.58       45.44     67.73 o 
   8   8   4       60.22       79.16     59.47 o 
   9   8   4     1430.56     1478.09    121.68 o 
  10   8   4      444.05      349.85     88.73 o 
  11   8   4      438.60      591.00    104.45 o 
  12   8   4     1837.04     2006.21    202.77 o 
  13   8   4      575.58      509.58    151.68 o 
 -14   9   4     2748.10     2207.66    224.01 o 
 -13   9   4     1115.75     1063.20    176.88 o 
 -12   9   4      690.27      768.36    152.06 o 
 -11   9   4     2026.15     2147.82    169.38 o 
 -10   9   4       90.07      128.82     67.81 o 
  -9   9   4     1215.72     1388.97    109.19 o 
  -8   9   4      220.00      231.31     62.39 o 
  -7   9   4       38.65      150.54     62.73 o 
  -6   9   4      313.92      444.62     55.77 o 
  -5   9   4     1100.72     1082.71     63.19 o 
  -4   9   4     1099.06     1030.28     54.26 o 
  -3   9   4     4630.14     4530.39    184.30 o 
  -2   9   4      458.15      441.78     41.06 o 
  -1   9   4     7267.89     7204.20    139.68 o 
   0   9   4    31770.14    31263.60    476.92 o 
   1   9   4     2748.62     2836.48     85.79 o 
   2   9   4    13965.56    13958.50    208.20 o 
   3   9   4    16266.51    15816.82    501.81 o 
   4   9   4    14505.86    14135.03    349.61 o 
   5   9   4    15716.78    15334.80    266.47 o 
   6   9   4    17755.17    17782.84    418.56 o 
   7   9   4     4210.77     4128.93    168.11 o 
   8   9   4     6211.09     6200.78    212.74 o 
   9   9   4     2124.47     2114.77    139.08 o 
  10   9   4     6097.92     6177.38    234.01 o 
  11   9   4     3022.38     3227.73    184.22 o 
  12   9   4     1730.67     1935.25    295.70 o 
  13   9   4     2071.06     2321.90    231.37 o 
 -14  10   4     1302.06     1342.53    196.34 o 
 -13  10   4      903.03      932.36    299.06 o 
 -12  10   4     5377.20     5341.14    299.33 o 
 -11  10   4      182.77      162.87     99.57 o 
 -10  10   4     6941.72     7007.63    337.82 o 
  -9  10   4     1934.57     1642.94    138.12 o 
  -8  10   4    20712.03    21613.12    409.92 o 
  -7  10   4     7803.19     7769.18    217.25 o 
  -6  10   4    47783.71    48660.04    663.75 o 
  -5  10   4     6410.19     6539.30    151.65 o 
  -4  10   4     8284.91     8389.28    156.82 o 
  -3  10   4      262.93      341.17     42.90 o 
  -2  10   4    19842.21    19532.14    277.10 o 
  -1  10   4     7008.18     7204.74    143.31 o 
   0  10   4    13078.80    12725.76    201.39 o 
   1  10   4     4159.11     4014.12    135.80 o 
   2  10   4     3591.64     3530.87     99.53 o 
   3  10   4       28.59       19.86     39.39 o 
   4  10   4     7718.85     7231.71    197.08 o 
   5  10   4      128.26      183.66     49.49 o 
   6  10   4      899.22      894.01     79.05 o 
   7  10   4        4.11      -48.04     48.04 o 
   8  10   4        6.50       30.17     58.45 o 
   9  10   4      444.63      521.90    120.37 o 
  10  10   4      892.81      986.01    117.31 o 
  11  10   4      330.79      581.73    113.29 o 
  12  10   4     3081.19     3541.70    345.32 o 
 -14  11   4     1536.87     1685.19    255.38 o 
 -13  11   4       36.46       85.75    112.59 o 
 -12  11   4     2810.03     3160.42    274.42 o 
 -11  11   4       31.23        5.48     99.76 o 
 -10  11   4      942.46      931.62    153.63 o 
  -9  11   4      196.45      239.66    166.89 o 
  -8  11   4      858.12      801.65    153.45 o 
  -7  11   4      160.01      288.98     93.46 o 
  -6  11   4      848.92      603.10    109.40 o 
  -5  11   4        8.01       11.04     46.98 o 
  -4  11   4     1709.13     1659.58     86.34 o 
  -3  11   4        1.60       54.26     33.23 o 
  -2  11   4     4487.32     4595.76    116.50 o 
  -1  11   4      128.56      127.81     37.53 o 
   0  11   4    12336.90    12204.53    280.33 o 
   1  11   4      620.04      638.05     54.61 o 
   2  11   4    21263.29    21265.32    356.82 o 
   3  11   4      386.26      550.71     76.65 o 
   4  11   4    32076.10    32739.28    508.90 o 
   5  11   4     1635.24     1612.74    143.13 o 
   6  11   4    25777.96    26708.54    466.63 o 
   7  11   4       13.90      -49.99     49.99 o 
   8  11   4     3744.73     3643.17    175.70 o 
   9  11   4      101.70      154.15     76.57 o 
  10  11   4     6360.66     6504.91    250.97 o 
  11  11   4       51.89       42.29     84.17 o 
  12  11   4     4494.35     5425.53    266.67 o 
 -14  12   4     1381.03      860.22    277.78 o 
 -13  12   4      407.88      420.65    175.85 o 
 -12  12   4     4267.05     4433.99    331.54 o 
 -11  12   4       44.67      139.96    113.75 o 
 -10  12   4     5697.86     5651.07    297.80 o 
  -9  12   4      209.15      141.33     98.92 o 
  -8  12   4    21037.24    20625.95    608.20 o 
  -7  12   4      187.06      330.53    105.11 o 
  -6  12   4    32146.69    32756.71    683.20 o 
  -5  12   4       30.35      106.72     86.25 o 
  -4  12   4    10324.81    10460.67    242.91 o 
  -3  12   4       13.59       79.79     47.16 o 
  -2  12   4    11917.30    12482.33    260.52 o 
  -1  12   4      795.30      720.06     75.11 o 
   0  12   4    14626.44    14519.81    359.76 o 
   1  12   4     4187.69     3827.98    112.91 o 
   2  12   4     6222.50     6331.78    199.85 o 
   3  12   4      237.32      245.86     60.59 o 
   4  12   4     2230.59     2152.24    119.76 o 
   5  12   4       89.37      126.43     64.19 o 
   6  12   4      116.32      116.54     61.50 o 
   7  12   4      102.78      151.80     69.74 o 
   8  12   4      104.59       21.83     61.78 o 
   9  12   4      432.85      650.56    215.11 o 
  10  12   4     1188.89     1203.66    167.54 o 
  11  12   4       68.78       44.61     86.30 o 
 -13  13   4       49.69      -22.17    123.43 o 
 -12  13   4     1793.98     1938.96    222.35 o 
 -11  13   4     2604.64     2365.15    237.46 o 
 -10  13   4      397.87      357.10    128.04 o 
  -9  13   4      369.72      698.88    140.55 o 
  -8  13   4       44.58       27.27    114.25 o 
  -7  13   4      585.76      669.06    131.22 o 
  -6  13   4      189.78      214.02     92.66 o 
  -5  13   4       28.32       41.83    100.81 o 
  -4  13   4     1332.58     1312.77     99.25 o 
  -3  13   4     7031.97     6924.14    195.42 o 
  -2  13   4     2328.63     2471.32    147.74 o 
  -1  13   4      796.82      798.38     82.70 o 
   0  13   4    12306.67    11875.16    447.26 o 
   1  13   4      251.43      215.55     55.39 o 
   2  13   4    13403.58    14370.64    518.59 o 
   3  13   4     4646.54     4560.81    222.89 o 
   4  13   4    18344.02    18815.85    370.28 o 
   5  13   4     2905.65     3038.08    289.77 o 
   6  13   4    11632.33    11691.57    299.58 o 
   7  13   4     1701.31     1752.20    135.27 o 
   8  13   4     7498.44     7194.19    253.47 o 
   9  13   4     1210.94     1236.42    230.77 o 
  10  13   4     5074.56     5341.54    238.34 o 
  11  13   4     1408.66     1479.99    155.53 o 
 -13  14   4     2218.82     2423.90    446.91 o 
 -12  14   4     3412.27     3678.23    302.42 o 
 -11  14   4      705.59      685.49    156.60 o 
 -10  14   4     4980.35     5143.86    512.99 o 
  -9  14   4     4790.47     4562.59    274.66 o 
  -8  14   4     6030.06     6084.97    547.72 o 
  -7  14   4     5448.65     5965.60    287.97 o 
  -6  14   4     8192.11     8018.22    318.82 o 
  -5  14   4     6521.50     6846.67    444.67 o 
  -4  14   4    13991.95    14194.70    400.61 o 
  -3  14   4     3881.45     3626.65    148.85 o 
  -2  14   4    15093.28    14902.83    305.47 o 
  -1  14   4     4560.86     4685.91    186.80 o 
   0  14   4     3083.36     3160.66    134.74 o 
   1  14   4    12542.09    11498.08    338.88 o 
   2  14   4     3612.59     3070.24    396.51 o 
   3  14   4      895.99     1041.04    128.19 o 
   4  14   4     1432.00     1279.34    142.32 o 
   5  14   4       82.27       65.48     85.49 o 
   6  14   4      226.00      395.34    125.45 o 
   7  14   4       11.88       88.35     84.47 o 
   8  14   4       34.78      -15.36     82.88 o 
   9  14   4      855.67      687.28    207.21 o 
  10  14   4      683.56      746.90    160.63 o 
  11  14   4       46.35      140.36    124.34 o 
 -12  15   4      558.06      416.67    155.23 o 
 -11  15   4     1584.12     1660.36    313.62 o 
 -10  15   4      188.56      121.28    116.49 o 
  -9  15   4      463.81      384.39    124.34 o 
  -8  15   4      160.17      320.82    117.81 o 
  -7  15   4       24.84       26.62     88.65 o 
  -6  15   4       14.58      -68.70     75.84 o 
  -5  15   4     1078.22      994.90    134.61 o 
  -4  15   4      475.40      486.92    110.75 o 
  -3  15   4     7453.29     7596.61    242.95 o 
  -2  15   4     2008.65     1952.99    118.50 o 
  -1  15   4     3133.64     2909.79    136.22 o 
   0  15   4     2577.02     2777.65    133.15 o 
   1  15   4     5405.83     5405.79    235.76 o 
   2  15   4     7072.51     6921.93    273.24 o 
   3  15   4     7222.08     7492.03    306.90 o 
   4  15   4      815.44      967.28    139.37 o 
   5  15   4     5018.51     5403.50    299.06 o 
   6  15   4     3851.13     4091.41    274.42 o 
   7  15   4     9320.95     9401.15    754.93 o 
   8  15   4     5537.73     5602.99    514.11 o 
   9  15   4     6806.46     7479.83    348.31 o 
  10  15   4     1622.13     1235.71    226.25 o 
 -11  16   4     6300.11     6456.02    737.01 o 
 -10  16   4     1120.82      824.68    175.42 o 
  -9  16   4     8827.92     9384.67    405.36 o 
  -8  16   4      253.81      263.79    114.62 o 
  -7  16   4     2145.89     2057.03    212.81 o 
  -6  16   4       83.77      121.44     97.45 o 
  -5  16   4    12626.80    12377.04    448.03 o 
  -4  16   4     3439.45     3286.09    238.58 o 
  -3  16   4    19870.08    19485.25    491.15 o 
  -2  16   4     2092.53     2164.71    128.41 o 
  -1  16   4     7909.58     7957.77    228.70 o 
   0  16   4      260.67      294.22     97.25 o 
   1  16   4     7698.53     7704.25    292.17 o 
   2  16   4      381.14      242.22     94.06 o 
   3  16   4     2065.98     2022.70    172.66 o 
   4  16   4        8.97      121.93     88.54 o 
   5  16   4      261.89      403.23    115.63 o 
   6  16   4       84.74       79.82     94.24 o 
   7  16   4        2.51        8.04     93.05 o 
   8  16   4      160.35       35.34    125.45 o 
   9  16   4      355.97      174.30    122.57 o 
 -11  17   4     1041.73     1064.07    291.22 o 
 -10  17   4      799.01      747.48    192.65 o 
  -9  17   4      664.63      614.36    160.86 o 
  -8  17   4      112.05       28.73    136.65 o 
  -7  17   4       37.69       32.51    102.09 o 
  -6  17   4       84.37      -29.71    154.57 o 
  -5  17   4      531.16      581.96    123.67 o 
  -4  17   4       21.75       69.69     91.85 o 
  -3  17   4     3131.07     2940.34    163.96 o 
  -2  17   4      325.18      394.69     85.47 o 
  -1  17   4     5407.06     5293.55    229.70 o 
   0  17   4        4.24       21.02     75.98 o 
   1  17   4    10489.62    11173.52    381.94 o 
   2  17   4        4.08       62.72     87.37 o 
   3  17   4     8565.20     9233.96    347.69 o 
   4  17   4        5.03       -9.85    133.29 o 
   5  17   4     3930.10     4130.60    252.65 o 
   6  17   4       14.82       75.82     97.25 o 
   7  17   4    10756.54    11630.47    610.44 o 
   8  17   4      439.07      207.81    120.55 o 
   9  17   4     8246.80     9388.45    582.44 o 
 -10  18   4      612.20     1061.05    202.99 o 
  -9  18   4     5770.99     6280.88    356.36 o 
  -8  18   4      100.18       34.31    110.08 o 
  -7  18   4     5042.41     5057.08    301.94 o 
  -6  18   4      646.47      517.42    139.86 o 
  -5  18   4     7971.37     8337.67    351.27 o 
  -4  18   4      578.47      434.06    117.37 o 
  -3  18   4    10082.82    10482.25    530.91 o 
  -2  18   4      887.25      998.47    137.78 o 
  -1  18   4     7016.56     6891.40    519.71 o 
   0  18   4      340.21      247.18    116.49 o 
   1  18   4     4075.83     3778.56    227.27 o 
   2  18   4       11.79      -55.23     96.33 o 
   3  18   4     1818.25     2138.55    322.58 o 
   4  18   4      700.30      884.71    158.31 o 
   5  18   4      453.41      605.61    144.78 o 
   6  18   4       59.60       76.64    105.11 o 
   7  18   4      132.73      109.23    116.22 o 
   8  18   4       52.65      336.02    194.89 o 
  -9  19   4      319.09      102.83    134.88 o 
  -8  19   4      266.30      196.93    128.51 o 
  -7  19   4       14.85       35.13    124.33 o 
  -6  19   4        6.48       85.19    126.57 o 
  -5  19   4      323.62      245.58    116.22 o 
  -4  19   4       22.36      -52.22     91.22 o 
  -3  19   4     1228.83     1046.68    174.73 o 
  -2  19   4      101.34      -22.40    120.97 o 
  -1  19   4     3969.98     4220.12    235.24 o 
   0  19   4     4263.50     4217.98    239.66 o 
   1  19   4     4359.36     4269.74    247.80 o 
   2  19   4     2041.50     1798.03    184.41 o 
   3  19   4     5358.66     5245.98    290.10 o 
   4  19   4     1420.69     1349.88    178.97 o 
   5  19   4     6853.68     6914.91    479.39 o 
   6  19   4      861.87      754.65    196.01 o 
   7  19   4     4350.75     5284.50    448.03 o 
  -8  20   4     2650.51     2766.79    258.37 o 
  -7  20   4     6280.63     6808.46    356.98 o 
  -6  20   4     5315.80     5528.69    314.28 o 
  -5  20   4     4097.65     4390.87    275.85 o 
  -4  20   4     3490.23     3753.34    246.13 o 
  -3  20   4     1547.53     1390.92    166.25 o 
  -2  20   4     2933.31     2641.13    309.14 o 
  -1  20   4     4531.65     4424.29    378.58 o 
   0  20   4     1197.52     1317.78    287.86 o 
   1  20   4     2491.55     2736.09    244.18 o 
   2  20   4      283.76      279.39    124.28 o 
   3  20   4      548.46      427.63    140.02 o 
   4  20   4     1438.15      916.22    248.66 o 
   5  20   4      250.11      530.91    219.53 o 
  -6  21   4       74.37      -54.88    113.13 o 
  -5  21   4      145.12      265.04    127.47 o 
  -4  21   4      540.13      234.96    178.09 o 
  -3  21   4      150.51       35.84    150.09 o 
  -2  21   4      911.88      866.94    241.94 o 
   1  21   4      408.89      456.99    197.13 o 
   2  21   4     4140.01     4614.70    396.51 o 
   3  21   4     1715.98     1413.53    293.46 o 
   4  21   4     5948.97     6568.10    492.83 o 
   1  22   4       21.94     -112.01    161.29 o 
   2  22   4     2061.31     2437.28    313.62 o 
 -15   0   5     3446.72     3602.15    358.42 o 
 -13   0   5     9580.99     9614.70    512.99 o 
 -11   0   5     4014.88     4187.93    205.40 o 
  -9   0   5    13854.52    13937.60    352.72 o 
  -7   0   5    76598.35    74692.17   1088.99 o 
  -5   0   5    41147.27    39482.26    623.09 o 
  -3   0   5    15601.05    14890.25    279.83 o 
  -1   0   5    55819.10    57185.19    780.69 o 
   1   0   5     6990.37     7451.88    170.01 o 
   3   0   5     2578.55     2741.01    140.01 o 
   5   0   5      444.81      644.36    118.73 o 
   7   0   5      771.65      832.91     90.73 o 
   9   0   5     2514.91     2314.07    237.46 o 
  11   0   5     5475.09     6142.48    418.91 o 
  13   0   5     2293.97     2177.42    302.42 o 
 -16   1   5       59.53      202.92    125.11 o 
 -15   1   5     2238.45     2365.56    213.83 o 
 -14   1   5        6.76       16.63     86.63 o 
 -13   1   5     3027.97     2761.76    205.09 o 
 -12   1   5      141.85      254.13    101.93 o 
 -11   1   5      708.02      601.36    104.31 o 
 -10   1   5     1579.24     1481.78     92.80 o 
  -9   1   5        1.80       33.17     39.52 o 
  -8   1   5       20.28      119.18     42.94 o 
  -7   1   5     2133.70     2134.62     86.71 o 
  -6   1   5       61.34      150.45     44.84 o 
  -5   1   5    13536.06    13338.71    205.07 o 
  -4   1   5     8821.16     8410.29    146.47 o 
  -3   1   5     2763.60     2831.55    107.35 o 
  -2   1   5    10810.59    11207.46    154.39 o 
  -1   1   5    33021.31    33488.41    346.41 o 
   0   1   5      112.71      162.97     28.13 o 
   1   1   5    28027.99    29751.61    320.29 o 
   2   1   5      986.42      902.62     45.64 o 
   3   1   5    50374.35    50632.16    517.31 o 
   4   1   5     6248.87     6170.43    124.92 o 
   5   1   5    73080.05    73259.53    733.36 o 
   6   1   5     1583.38     1630.64    120.93 o 
   7   1   5    20191.12    20066.59    350.32 o 
   8   1   5     1114.94     1186.69    353.94 o 
   9   1   5     5464.90     5851.22    551.08 o 
  10   1   5      487.38      410.37    107.68 o 
  11   1   5     5382.05     5101.41    406.59 o 
  12   1   5     1392.78     1463.88    173.19 o 
  13   1   5     1835.89     2162.08    212.19 o 
 -16   2   5      764.79      674.50    359.54 o 
 -15   2   5     2642.80     2611.71    318.10 o 
 -14   2   5     3416.93     3682.63    256.50 o 
 -13   2   5     3498.92     3256.50    426.75 o 
 -12   2   5     2718.02     2788.02    153.98 o 
 -11   2   5    10096.46    10644.31    277.19 o 
 -10   2   5     1021.02     1132.28     82.69 o 
  -9   2   5    14272.99    13976.94    248.53 o 
  -8   2   5    13778.18    13534.48    235.20 o 
  -7   2   5    42955.48    41132.72    480.30 o 
  -6   2   5     8564.01     7774.03    154.98 o 
  -5   2   5    44010.57    42422.93    466.50 o 
  -4   2   5     9079.49     9136.18    152.59 o 
  -3   2   5    23018.90    23092.01    302.64 o 
  -2   2   5     1914.67     2061.63     55.09 o 
  -1   2   5    43002.63    44876.34    681.54 o 
   0   2   5    17461.84    17527.62    210.58 o 
   1   2   5     1104.56     1200.78     49.18 o 
   2   2   5     7684.60     7609.15    129.36 o 
   3   2   5     1277.80     1298.80     89.89 o 
   4   2   5       60.39      105.94     30.20 o 
   5   2   5     1827.98     1827.35     75.34 o 
   6   2   5      117.29      177.82     40.64 o 
   7   2   5     1157.00     1247.32     94.94 o 
   8   2   5     2008.83     1716.61    108.80 o 
   9   2   5      637.69      858.31    128.81 o 
  10   2   5     2284.76     2276.72    180.74 o 
  11   2   5     3062.87     2854.79    208.29 o 
  12   2   5       90.61       30.50     90.25 o 
  13   2   5     3725.68     4077.70    294.58 o 
 -16   3   5     1108.34     1151.54    229.61 o 
 -15   3   5     2987.10     2694.54    224.13 o 
 -14   3   5      235.79      102.62     97.41 o 
 -13   3   5     1862.74     1829.26    310.26 o 
 -12   3   5      948.98      901.31    110.22 o 
 -11   3   5      626.15      504.22     86.09 o 
 -10   3   5     1548.15     1429.20    109.92 o 
  -9   3   5      309.46      327.96     75.92 o 
  -8   3   5       10.04       30.47     37.65 o 
  -7   3   5     1055.27     1015.18     80.51 o 
  -6   3   5      121.76      108.59     34.24 o 
  -5   3   5     3319.45     3060.38     99.91 o 
  -4   3   5    12306.23    11285.66    183.33 o 
  -3   3   5     1064.08     1192.23     46.64 o 
  -2   3   5    32187.67    32120.72    419.08 o 
  -1   3   5    26544.06    27931.17    342.49 o 
   0   3   5    13395.95    13333.74    174.81 o 
   1   3   5    36704.43    36344.92    460.43 o 
   2   3   5    30272.19    30430.14    340.96 o 
   3   3   5    21716.73    21350.55    304.99 o 
   4   3   5    12277.75    12321.36    191.25 o 
   5   3   5    11040.79    11624.77    194.65 o 
   6   3   5    15312.91    14548.67    281.54 o 
   7   3   5    13441.80    12947.25    305.53 o 
   8   3   5     7433.50     7345.03    212.87 o 
   9   3   5     9845.22    10059.00    262.87 o 
  10   3   5     4423.83     4477.78    242.29 o 
  11   3   5      815.60      885.71    293.46 o 
  12   3   5     4059.06     4009.91    261.35 o 
  13   3   5      267.14      131.27    120.35 o 
 -16   4   5     1313.68      943.84    437.95 o 
 -15   4   5      152.88       91.66    104.62 o 
 -14   4   5     5094.89     5431.96    546.60 o 
 -13   4   5     1139.02     1309.29    128.00 o 
 -12   4   5     8838.41     8979.09    418.85 o 
 -11   4   5     4704.70     4758.76    190.63 o 
 -10   4   5    25063.44    25079.25    451.02 o 
  -9   4   5     4746.96     4971.34    142.20 o 
  -8   4   5    22219.45    21815.46    372.54 o 
  -7   4   5      880.91      912.83     63.29 o 
  -6   4   5    15612.10    15733.55    240.53 o 
  -5   4   5     4084.62     4337.91    126.10 o 
  -4   4   5    29599.08    28845.04    333.85 o 
  -3   4   5    45575.71    47279.82    479.62 o 
  -2   4   5    21423.29    23123.59    332.29 o 
  -1   4   5     3321.01     3294.06    102.15 o 
   0   4   5    25792.57    26573.10    367.46 o 
   1   4   5     1001.69      980.25     58.79 o 
   2   4   5    14509.11    14982.69    208.88 o 
   3   4   5      877.79      970.81     54.76 o 
   4   4   5      231.30      240.97     38.74 o 
   5   4   5        4.51       25.11     34.93 o 
   6   4   5       31.29       95.31     45.51 o 
   7   4   5      126.26      148.46     56.79 o 
   8   4   5     5054.24     5150.44    181.04 o 
   9   4   5      168.17      313.45     73.89 o 
  10   4   5     3002.89     3156.32    206.71 o 
  11   4   5     1778.85     1947.35    311.38 o 
  12   4   5     1556.83     1833.68    188.48 o 
  13   4   5     1650.19     1506.87    184.41 o 
 -16   5   5     2640.30     2677.19    262.10 o 
 -15   5   5      196.03      314.99    118.77 o 
 -14   5   5     1992.74     1963.02    190.48 o 
 -13   5   5      506.09      633.29    107.55 o 
 -12   5   5     1056.81     1010.73    124.71 o 
 -11   5   5        6.12       89.92     66.51 o 
 -10   5   5     3019.72     2837.09    209.37 o 
  -9   5   5      199.84      356.15     71.17 o 
  -8   5   5      496.20      542.78     61.75 o 
  -7   5   5       92.50      107.37     38.87 o 
  -6   5   5     1252.10     1336.93     75.98 o 
  -5   5   5      149.16      246.84     37.92 o 
  -4   5   5    11156.92    10412.74    149.08 o 
  -3   5   5      754.05      782.74     41.06 o 
  -2   5   5    29657.07    29055.71    397.87 o 
  -1   5   5      254.61      300.58     44.68 o 
   0   5   5    48694.32    48446.86    486.83 o 
   1   5   5     4916.29     5107.25    154.64 o 
   2   5   5    47183.04    46404.24    485.55 o 
   3   5   5     2491.63     2398.20     77.12 o 
   4   5   5    17827.22    18059.06    248.12 o 
   5   5   5       67.58       63.93     44.64 o 
   6   5   5    16734.33    15930.08    448.37 o 
   7   5   5     2106.63     2053.44    115.82 o 
   8   5   5    24544.52    24919.97    440.04 o 
   9   5   5     1718.96     1421.59    199.37 o 
  10   5   5     8765.62     8871.56    343.56 o 
  11   5   5       12.36      -63.41     71.44 o 
  12   5   5     3317.42     4043.56    259.72 o 
  13   5   5      152.94      236.91    119.40 o 
 -15   6   5       22.69      198.10    138.89 o 
 -14   6   5     4138.17     4127.36    209.87 o 
 -13   6   5       14.01       24.58     71.28 o 
 -12   6   5    11758.97    12305.51    392.22 o 
 -11   6   5      254.21      320.22     78.26 o 
 -10   6   5    29690.78    29542.90    510.02 o 
  -9   6   5      199.50      306.79     68.72 o 
  -8   6   5    13252.57    12996.44    304.26 o 
  -7   6   5      188.93      181.92     48.04 o 
  -6   6   5     6181.05     6273.80    154.56 o 
  -5   6   5       76.42      152.05     35.65 o 
  -4   6   5    48712.65    49109.50    514.38 o 
  -3   6   5     4062.36     4078.45    163.29 o 
  -2   6   5    26145.70    25798.63    371.68 o 
  -1   6   5      413.40      389.55     48.49 o 
   0   6   5    23022.68    22806.35    268.52 o 
   1   6   5     4065.33     3915.83     90.49 o 
   2   6   5     5353.20     5251.09    110.93 o 
   3   6   5        0.90       17.66     25.29 o 
   4   6   5      376.82      313.55     52.59 o 
   5   6   5      192.91      111.86     46.65 o 
   6   6   5      463.62      385.85     65.86 o 
   7   6   5       31.14       57.42     50.34 o 
   8   6   5     3995.77     3836.98    162.87 o 
   9   6   5      529.37      677.22     99.94 o 
  10   6   5     4330.06     4806.73    201.91 o 
  11   6   5      103.11      104.56     95.74 o 
  12   6   5     3562.54     3693.98    251.06 o 
  13   6   5      253.32      350.54    138.60 o 
 -15   7   5     1198.58     1099.91    264.34 o 
 -14   7   5     1150.21     1105.41    144.43 o 
 -13   7   5      575.56      556.46    108.95 o 
 -12   7   5     2045.04     2016.75    161.42 o 
 -11   7   5      201.18      216.49     74.92 o 
 -10   7   5      736.46      746.53     95.03 o 
  -9   7   5        0.16        2.24     47.93 o 
  -8   7   5      320.50      287.18     62.90 o 
  -7   7   5      494.62      640.01     63.05 o 
  -6   7   5      225.70      231.75     69.52 o 
  -5   7   5     2385.14     2239.67     79.88 o 
  -4   7   5    23297.78    24239.87    323.34 o 
  -3   7   5      490.48      542.81     35.56 o 
  -2   7   5    17409.66    17345.22    289.26 o 
  -1   7   5     5193.49     5040.72     93.33 o 
   0   7   5    36890.65    37393.82    402.92 o 
   1   7   5     9740.26     9287.73    152.94 o 
   2   7   5    39246.97    38571.43    423.08 o 
   3   7   5     2726.03     2711.40     93.77 o 
   4   7   5     8501.41     8621.09    202.36 o 
   5   7   5     1493.72     1645.52     96.95 o 
   6   7   5    18873.41    17912.21    341.28 o 
   7   7   5     3615.03     3733.14    154.54 o 
   8   7   5    16856.56    16368.71    351.28 o 
   9   7   5     2849.47     2832.04    153.13 o 
  10   7   5     8298.74     8610.24    269.79 o 
  11   7   5      429.14      436.90    262.10 o 
  12   7   5     4125.80     3756.51    256.48 o 
  13   7   5       11.83      -11.65    110.89 o 
 -15   8   5      198.54      109.77    170.25 o 
 -14   8   5     4173.74     4272.62    277.08 o 
 -13   8   5     1019.23     1083.83    236.34 o 
 -12   8   5     5022.06     4845.48    212.61 o 
 -11   8   5     5955.00     6165.69    229.09 o 
 -10   8   5    10882.71    10521.12    284.34 o 
  -9   8   5     6059.79     6241.75    290.24 o 
  -8   8   5    14020.26    14129.90    305.27 o 
  -7   8   5     6733.75     6547.26    165.67 o 
  -6   8   5    23392.02    23729.99    325.47 o 
  -5   8   5     8298.14     8185.13    157.95 o 
  -4   8   5    15516.96    15470.40    222.39 o 
  -3   8   5    21355.18    20809.27    345.65 o 
  -2   8   5    10901.56    10897.68    163.23 o 
  -1   8   5     6645.44     6498.86    120.28 o 
   0   8   5    15162.47    14967.18    226.34 o 
   1   8   5     1913.11     2021.63     93.09 o 
   2   8   5    10181.71    10253.54    169.17 o 
   3   8   5     1936.60     1894.35     94.59 o 
   4   8   5        6.85       20.83     46.09 o 
   5   8   5       28.74       74.12     48.92 o 
   6   8   5       35.11      -42.44     44.81 o 
   7   8   5      179.63      306.22     70.22 o 
   8   8   5     2394.89     2456.43    138.23 o 
   9   8   5       34.59      123.66     70.47 o 
  10   8   5     1915.15     2223.87    235.63 o 
  11   8   5     1203.11     1295.61    230.40 o 
  12   8   5     1863.66     1892.12    202.59 o 
 -15   9   5     1611.48     1989.02    222.93 o 
 -14   9   5       88.09       11.23    119.85 o 
 -13   9   5     3631.88     3748.58    259.72 o 
 -12   9   5      763.69      933.32    166.84 o 
 -11   9   5       94.92      121.47     98.17 o 
 -10   9   5      418.58      267.70    101.38 o 
  -9   9   5       31.30       72.64     59.96 o 
  -8   9   5       28.61       17.09     50.36 o 
  -7   9   5     2124.75     2175.67    115.47 o 
  -6   9   5      158.78      203.51     46.39 o 
  -5   9   5     3875.44     4154.37    112.07 o 
  -4   9   5     4496.98     4284.60    106.60 o 
  -3   9   5     1262.91     1372.45     59.73 o 
  -2   9   5    12730.97    12854.50    191.59 o 
  -1   9   5    14372.24    14267.23    279.76 o 
   0   9   5     2733.04     2847.37     83.42 o 
   1   9   5    16598.60    16587.51    312.34 o 
   2   9   5     9549.40     9660.10    167.71 o 
   3   9   5    17484.75    17275.63    308.64 o 
   4   9   5    19836.58    19438.48    542.62 o 
   5   9   5    18018.24    17782.59    339.89 o 
   6   9   5     8746.03     8563.77    233.25 o 
   7   9   5     7757.53     7414.40    225.20 o 
   8   9   5     1685.28     1563.16    120.20 o 
   9   9   5     6134.66     6564.32    252.55 o 
  10   9   5     2488.32     2731.42    164.86 o 
  11   9   5     1922.24     2106.34    162.04 o 
  12   9   5     1586.89     1339.08    191.59 o 
 -14  10   5      497.32      534.26    176.97 o 
 -13  10   5     4638.45     4615.95    291.45 o 
 -12  10   5      802.34      908.72    168.69 o 
 -11  10   5     6383.26     6545.66    539.87 o 
 -10  10   5      447.25      305.62    181.45 o 
  -9  10   5     9500.01     8853.00    342.14 o 
  -8  10   5     4485.79     4557.77    237.59 o 
  -7  10   5    40126.62    40914.69    790.41 o 
  -6  10   5     7262.24     7618.96    211.52 o 
  -5  10   5    21045.16    21499.19    374.95 o 
  -4  10   5     1728.15     1837.38    103.94 o 
  -3  10   5    16999.23    16050.01    299.93 o 
  -2  10   5      342.19      334.27     58.01 o 
  -1  10   5     8632.23     8345.40    197.33 o 
   0  10   5     2821.14     2604.37     86.18 o 
   1  10   5     2654.45     2752.40     89.41 o 
   2  10   5     1159.90     1082.70     62.46 o 
   3  10   5     1672.69     1568.60    104.96 o 
   4  10   5       41.72       38.32     44.93 o 
   5  10   5       47.41       76.07     52.22 o 
   6  10   5       26.12       25.08     54.45 o 
   7  10   5       24.95       66.41     59.16 o 
   8  10   5      656.32      722.26    104.33 o 
   9  10   5      286.15      290.98     82.96 o 
  10  10   5      346.89      259.03     94.18 o 
  11  10   5     3731.15     3872.98    205.81 o 
  12  10   5      425.13      395.40    144.12 o 
 -14  11   5      189.27      129.86    125.98 o 
 -13  11   5     2426.64     2396.67    271.06 o 
 -12  11   5       48.73       47.79    117.61 o 
 -11  11   5      672.78      645.10    143.65 o 
 -10  11   5        9.78      -75.02    124.33 o 
  -9  11   5        1.53      -70.32     72.40 o 
  -8  11   5        6.83      112.40    141.13 o 
  -7  11   5     1449.22     1322.12    141.76 o 
  -6  11   5      102.04      237.08     84.65 o 
  -5  11   5     4966.71     5101.44    202.08 o 
  -4  11   5        1.80       -6.61     44.75 o 
  -3  11   5     6386.30     6516.88    186.14 o 
  -2  11   5       17.90       60.87     45.25 o 
  -1  11   5    18363.44    17974.61    320.80 o 
   0  11   5      524.90      522.11     65.62 o 
   1  11   5     6225.85     6626.73    203.19 o 
   2  11   5      169.24      209.09     89.94 o 
   3  11   5    34194.76    34388.38    512.14 o 
   4  11   5     2213.35     2413.84    123.65 o 
   5  11   5    43598.23    44683.93    648.11 o 
   6  11   5     1104.48     1090.35    173.86 o 
   7  11   5     7728.18     8049.50    248.18 o 
   8  11   5        5.59       31.87     64.17 o 
   9  11   5     4732.52     4437.96    201.74 o 
  10  11   5       61.82       23.07     77.05 o 
  11  11   5     3641.41     3434.25    256.11 o 
 -14  12   5      661.40      763.89    273.30 o 
 -13  12   5     3940.77     4580.67    305.52 o 
 -12  12   5       11.40     -110.94    230.73 o 
 -11  12   5     4600.39     4504.24    276.38 o 
 -10  12   5      531.90      531.42    135.37 o 
  -9  12   5     8438.67     8462.77    351.61 o 
  -8  12   5       82.40      137.62     95.21 o 
  -7  12   5    27107.81    27931.56   1008.07 o 
  -6  12   5      380.46      511.02    109.77 o 
  -5  12   5    27822.97    28658.45    470.21 o 
  -4  12   5      345.52      378.97     67.78 o 
  -3  12   5     6029.12     5811.49    178.86 o 
  -2  12   5      953.82      878.93     82.70 o 
  -1  12   5    10718.81    10365.24    236.41 o 
   0  12   5     2902.60     2725.22    218.88 o 
   1  12   5     2860.20     2693.13    116.96 o 
   2  12   5       43.70       73.16     64.71 o 
   3  12   5      887.95      946.77    115.37 o 
   4  12   5      102.65       69.03     72.06 o 
   5  12   5       41.71      -31.06     49.97 o 
   6  12   5      206.12      188.79     70.84 o 
   7  12   5      320.28      311.02     81.48 o 
   8  12   5      283.86      250.90     81.28 o 
   9  12   5      901.44      733.47    112.15 o 
  10  12   5       68.40      106.62     87.08 o 
  11  12   5     2858.21     3125.15    195.97 o 
 -13  13   5     2143.83     2292.84    242.34 o 
 -12  13   5      306.09      371.91    138.96 o 
 -11  13   5      249.17      151.16    118.30 o 
 -10  13   5      821.99      918.44    188.17 o 
  -9  13   5       38.86       36.16     93.05 o 
  -8  13   5       62.94      158.36    159.05 o 
  -7  13   5      719.20      700.41    129.09 o 
  -6  13   5       57.52      150.01     89.61 o 
  -5  13   5     2408.38     2333.08    206.09 o 
  -4  13   5     5429.71     5116.45    191.66 o 
  -3  13   5     7261.65     7092.92    203.76 o 
  -2  13   5     5841.86     5578.39    201.07 o 
  -1  13   5    10809.54    10430.17    254.49 o 
   0  13   5      426.94      469.18    130.12 o 
   1  13   5    13303.19    14082.50    376.99 o 
   2  13   5     3068.91     2915.99    174.77 o 
   3  13   5    13573.72    14304.96    730.29 o 
   4  13   5     2828.16     2925.80    347.22 o 
   5  13   5    16206.45    15680.46    441.87 o 
   6  13   5     2370.31     2244.63    180.58 o 
   7  13   5     6644.85     6472.96    292.84 o 
   8  13   5      843.14      662.16    219.53 o 
   9  13   5     7124.32     7514.99    337.72 o 
  10  13   5      639.26      395.63    129.03 o 
  11  13   5     2301.81     2000.65    228.49 o 
 -13  14   5     1681.46     1449.99    219.38 o 
 -12  14   5     1567.42     1039.09    191.59 o 
 -11  14   5     5582.18     5667.36    321.54 o 
 -10  14   5     4182.35     4111.71    278.67 o 
  -9  14   5     8351.63     8717.26    373.01 o 
  -8  14   5     5677.96     5597.33    300.18 o 
  -7  14   5     3753.44     4044.68    244.64 o 
  -6  14   5     5600.29     6026.68    281.08 o 
  -5  14   5    10587.71    10646.26    360.36 o 
  -4  14   5     2933.25     2958.74    125.27 o 
  -3  14   5    16458.73    16657.53    337.87 o 
  -2  14   5      769.15      885.36    107.30 o 
  -1  14   5     4505.88     4681.21    171.24 o 
   0  14   5     8170.93     8223.06    219.63 o 
   1  14   5      898.60      945.63    117.09 o 
   2  14   5     4647.68     4502.36    222.52 o 
   3  14   5     1592.62     1817.64    155.02 o 
   4  14   5       29.93       14.28     75.59 o 
   5  14   5       40.58       98.95     87.37 o 
   6  14   5       39.68       34.26     80.37 o 
   7  14   5      230.70       16.60    110.89 o 
   8  14   5     2065.68     1971.54    184.53 o 
   9  14   5      271.92      114.73    108.44 o 
  10  14   5      596.31      439.59    142.32 o 
 -12  15   5      665.36      660.87    301.30 o 
 -11  15   5      435.59      378.30    149.63 o 
 -10  15   5      777.86      945.00    172.31 o 
  -9  15   5       12.71      147.21    105.25 o 
  -8  15   5      106.64      231.01    115.34 o 
  -7  15   5       23.45      145.88    156.81 o 
  -6  15   5      270.26      451.31    194.89 o 
  -5  15   5     1089.55     1232.46    200.49 o 
  -4  15   5     5475.34     5393.70    209.78 o 
  -3  15   5     1507.19     1559.07    155.75 o 
  -2  15   5    10628.05    10177.70    257.84 o 
  -1  15   5     2369.81     2431.54    128.06 o 
   0  15   5     5645.69     6128.23    254.14 o 
   1  15   5     7438.96     7405.25    342.74 o 
   2  15   5    10867.87    10561.96    686.60 o 
   3  15   5     5531.04     6095.72    269.06 o 
   4  15   5     4623.24     4701.47    246.97 o 
   5  15   5      644.55      632.54    132.26 o 
   6  15   5     5107.39     5173.05    270.87 o 
   7  15   5     4310.19     4163.33    254.89 o 
   8  15   5     6006.40     6625.77    323.79 o 
   9  15   5     2681.30     2024.18    277.78 o 
 -11  16   5     1855.99     1826.27    435.71 o 
 -10  16   5    10580.32    10671.46    445.10 o 
  -9  16   5     1372.68     1318.64    184.82 o 
  -8  16   5     6287.20     6895.65    339.75 o 
  -7  16   5       82.82       45.62    141.13 o 
  -6  16   5     4205.44     4411.17    449.15 o 
  -5  16   5     1479.34     1385.29    269.94 o 
  -4  16   5    14237.64    13538.09    416.40 o 
  -3  16   5     1552.11     1518.60    114.72 o 
  -2  16   5     7949.30     7930.50    236.53 o 
  -1  16   5      368.69      537.34     87.21 o 
   0  16   5     4534.53     4517.74    227.29 o 
   1  16   5      638.87      647.29    123.43 o 
   2  16   5     2516.71     2369.26    324.82 o 
   3  16   5       69.10       87.17     87.37 o 
   4  16   5       65.11      100.81    165.77 o 
   5  16   5       65.22      -76.65     76.71 o 
   6  16   5        5.56      -11.89    161.29 o 
   7  16   5      279.82      312.44    123.98 o 
   8  16   5     1192.83     1194.31    178.97 o 
   9  16   5      239.39      105.06    123.43 o 
 -11  17   5      156.62      172.49    188.17 o 
 -10  17   5      111.58       18.68    125.86 o 
  -9  17   5       39.07      131.82    123.43 o 
  -8  17   5        1.81      -65.88    115.37 o 
  -7  17   5        0.38      -10.99    141.13 o 
  -6  17   5      399.95      336.30    114.83 o 
  -5  17   5      224.96      246.37    105.26 o 
  -4  17   5     3427.05     3060.12    206.62 o 
  -3  17   5      901.16      881.50    155.69 o 
  -2  17   5     6901.45     6827.66    287.69 o 
  -1  17   5      115.80       95.85     86.23 o 
   0  17   5    13130.64    13243.63    401.74 o 
   1  17   5        8.15       76.16     87.12 o 
   2  17   5    15529.57    15420.55    458.57 o 
   3  17   5       55.80      -41.38     87.08 o 
   4  17   5     4064.01     3945.34    243.11 o 
   5  17   5       62.18      131.91    103.74 o 
   6  17   5     6529.67     7045.42    336.58 o 
   7  17   5       50.44       14.56    109.30 o 
   8  17   5     8207.13     8840.46    392.75 o 
 -10  18   5     6668.04     7457.27    399.68 o 
  -9  18   5       82.82      216.56    138.54 o 
  -8  18   5     5947.97     5504.83    336.02 o 
  -7  18   5      375.88      407.52    135.78 o 
  -6  18   5     6459.27     6729.16    472.67 o 
  -5  18   5      190.05        7.16     95.04 o 
  -4  18   5     7387.67     6985.40    309.16 o 
  -3  18   5     1877.16     1971.03    177.02 o 
  -2  18   5     6113.74     6417.30    226.39 o 
  -1  18   5      135.77      238.11    102.82 o 
   0  18   5     2532.44     2497.58    402.11 o 
   1  18   5      928.17      810.86    141.71 o 
   2  18   5     1127.27     1317.94    327.06 o 
   3  18   5      103.35       72.13    168.01 o 
   4  18   5      100.19      100.05     98.17 o 
   5  18   5       69.21       -6.45    106.09 o 
   6  18   5       61.54       21.39    115.34 o 
   7  18   5       11.14      146.94    128.51 o 
  -9  19   5       33.17      100.54    138.27 o 
  -8  19   5        5.62        4.51    107.57 o 
  -7  19   5      199.97      201.49    129.65 o 
  -6  19   5      339.55      158.44    123.21 o 
  -5  19   5      475.63      416.92    133.03 o 
  -4  19   5     1782.21     1514.63    168.56 o 
  -3  19   5      105.71      154.61     89.19 o 
  -2  19   5     4087.14     5051.53    396.51 o 
  -1  19   5     1317.25      937.48    346.10 o 
   0  19   5     6448.95     6362.42    296.09 o 
   1  19   5     4133.02     4023.53    246.56 o 
   2  19   5     5053.34     5348.06    287.50 o 
   3  19   5     1830.73     1710.33    187.66 o 
   4  19   5     6835.39     7294.13    358.42 o 
   5  19   5     1867.02     2265.19    283.38 o 
   6  19   5     4280.09     4229.88    486.11 o 
  -7  20   5     3142.00     2821.16    726.93 o 
  -6  20   5     5414.55     5186.59    311.94 o 
  -5  20   5     3701.14     3871.12    327.06 o 
  -4  20   5     2066.82     1615.02    185.63 o 
  -3  20   5     3530.05     3165.32    342.74 o 
  -2  20   5     2229.79     2549.28    311.38 o 
  -1  20   5     1976.48     1491.94    262.10 o 
   0  20   5     2058.00     2435.76    209.13 o 
   1  20   5       68.22      -76.13     94.24 o 
   2  20   5      545.28      233.49    119.21 o 
   3  20   5      345.46      220.76    130.67 o 
   4  20   5       81.14       38.31    117.94 o 
   5  20   5        1.17       35.58    123.28 o 
  -6  21   5      358.10      440.07    150.09 o 
  -5  21   5      949.60      849.74    271.06 o 
  -4  21   5      587.39      257.62    192.65 o 
  -3  21   5     1332.55     1330.65    266.58 o 
  -2  21   5      458.42      383.06    192.65 o 
  -1  21   5     2753.06     2871.87    336.02 o 
   0  21   5     1002.54     1179.02    211.69 o 
   1  21   5     2957.73     2962.45    237.35 o 
   2  21   5      817.79      801.77    222.89 o 
   3  21   5     4951.07     5035.85    421.15 o 
  -3  22   5     2814.89     3006.27    365.14 o 
  -2  22   5      387.94      241.94    201.61 o 
   1  22   5     1353.88     1444.89    273.30 o 
 -16   0   6     3596.76     4251.79    398.75 o 
 -14   0   6     9425.77     9655.02    528.67 o 
 -12   0   6    14932.32    14946.25    613.80 o 
 -10   0   6     1685.31     2007.76    143.29 o 
  -8   0   6    38275.88    36992.98    649.44 o 
  -6   0   6    41404.18    38959.08    641.41 o 
  -4   0   6    22830.89    22194.63    467.07 o 
  -2   0   6    47933.06    47247.56    934.14 o 
   0   0   6     1113.79     1130.94    141.13 o 
   2   0   6     1150.42     1163.95     78.40 o 
   4   0   6      353.59      466.47     78.41 o 
   6   0   6     3651.95     3971.54    200.49 o 
   8   0   6     2252.20     2054.21    221.77 o 
  10   0   6     5632.34     6111.12    403.23 o 
  12   0   6     3910.90     4787.19    394.27 o 
 -16   1   6     1322.09     1306.65    357.30 o 
 -15   1   6       88.25       -9.22     87.90 o 
 -14   1   6     2162.20     2363.32    390.91 o 
 -13   1   6       30.36       19.90     80.37 o 
 -12   1   6      623.00      551.54     92.91 o 
 -11   1   6      676.81      740.36     79.25 o 
 -10   1   6      142.32       64.01     61.11 o 
  -9   1   6        7.14       -4.64     55.29 o 
  -8   1   6     2064.25     1970.30     90.18 o 
  -7   1   6      268.87      442.85     54.70 o 
  -6   1   6    18020.56    17024.84    253.71 o 
  -5   1   6     1262.29     1481.47     79.43 o 
  -4   1   6    16109.27    15708.22    221.61 o 
  -3   1   6    18433.83    18952.00    240.60 o 
  -2   1   6    39090.20    39368.43    412.19 o 
  -1   1   6     3065.74     2883.93     71.82 o 
   0   1   6    25315.73    25185.01    326.55 o 
   1   1   6     1942.49     2050.87     73.72 o 
   2   1   6    21213.94    21334.46    267.00 o 
   3   1   6     3797.54     3653.81     95.94 o 
   4   1   6    65468.40    65580.22    667.70 o 
   5   1   6     6859.12     6973.30    160.38 o 
   6   1   6    33301.10    32649.05    616.62 o 
   7   1   6     1219.00     1260.66     91.28 o 
   8   1   6     8475.73     8021.44    650.76 o 
   9   1   6       26.17        5.96     67.31 o 
  10   1   6     7467.53     7874.79    316.70 o 
  11   1   6      575.44      462.43    190.41 o 
  12   1   6     1050.58     1134.94    166.12 o 
  13   1   6      819.04      742.70    159.14 o 
 -16   2   6     3040.05     3135.45    246.73 o 
 -15   2   6     2251.39     2511.46    219.38 o 
 -14   2   6     4065.14     3880.34    243.88 o 
 -13   2   6     3524.60     3074.10    209.02 o 
 -12   2   6     9270.11     9217.06    269.62 o 
 -11   2   6     2217.88     2177.50    130.98 o 
 -10   2   6     8995.70     8720.66    200.80 o 
  -9   2   6     5869.97     5378.90    150.68 o 
  -8   2   6    26422.91    25446.08    354.82 o 
  -7   2   6    13632.76    13442.56    227.73 o 
  -6   2   6    22432.88    20828.59    290.18 o 
  -5   2   6    14381.46    14120.95    216.14 o 
  -4   2   6    30772.83    29474.34    346.00 o 
  -3   2   6     5171.25     5450.59    108.02 o 
  -2   2   6    20564.02    20191.33    243.29 o 
  -1   2   6     4873.88     5350.96    114.25 o 
   0   2   6     3229.83     3616.32     82.98 o 
   1   2   6     8612.64     8527.05    141.66 o 
   2   2   6      377.27      577.82     77.60 o 
   3   2   6      719.78      665.56     48.87 o 
   4   2   6      138.43      222.96     39.36 o 
   5   2   6       86.57      136.57     38.61 o 
   6   2   6     3540.78     3767.47    138.44 o 
   7   2   6      925.39      829.05     81.00 o 
   8   2   6     1165.04     1353.52    100.77 o 
   9   2   6     6102.04     6462.37    420.03 o 
  10   2   6     2809.67     2507.92    236.34 o 
  11   2   6     1032.49      907.82    154.63 o 
  12   2   6     3869.44     4024.60    263.65 o 
  13   2   6      554.83      573.17    156.72 o 
 -16   3   6     1090.56     1198.72    191.53 o 
 -15   3   6      561.64      599.70    203.85 o 
 -14   3   6     2128.33     2042.21    193.92 o 
 -13   3   6      145.15      124.31     75.77 o 
 -12   3   6      367.26      286.36     79.76 o 
 -11   3   6     1231.19     1037.64    104.44 o 
 -10   3   6      333.49      273.22     56.99 o 
  -9   3   6     1106.90     1084.89     77.31 o 
  -8   3   6      931.18      969.25     69.97 o 
  -7   3   6       70.76       70.03     37.51 o 
  -6   3   6    15114.00    14590.09    232.12 o 
  -5   3   6     3884.20     3672.00    100.49 o 
  -4   3   6     1343.30     1258.47     51.05 o 
  -3   3   6    27044.34    25974.58    302.32 o 
  -2   3   6     3541.05     3495.41     73.05 o 
  -1   3   6    26455.64    26886.93    301.21 o 
   0   3   6    25564.39    25404.89    614.74 o 
   1   3   6    21115.35    20947.51    329.48 o 
   2   3   6    15422.53    15231.42    288.09 o 
   3   3   6    21355.60    20598.97    272.33 o 
   4   3   6    15380.63    15419.91    230.24 o 
   5   3   6    10709.17    10185.00    184.19 o 
   6   3   6    12368.93    11821.37    348.51 o 
   7   3   6    11086.95    10895.42    449.71 o 
   8   3   6     9517.56     9392.09    318.19 o 
   9   3   6     1579.72     1526.30    151.67 o 
  10   3   6     4061.61     3837.52    226.52 o 
  11   3   6     3031.34     2377.77    201.15 o 
  12   3   6       42.27        0.52     97.45 o 
  13   3   6     1402.94     1706.02    204.76 o 
 -16   4   6      397.90      246.83    150.09 o 
 -15   4   6     4875.22     4988.54    289.00 o 
 -14   4   6      411.36      212.69    102.79 o 
 -13   4   6     5107.30     5040.48    224.44 o 
 -12   4   6     3268.17     2752.72    156.71 o 
 -11   4   6    18785.58    18949.76    394.53 o 
 -10   4   6     8441.15     7983.90    248.69 o 
  -9   4   6    27244.41    25891.55    372.20 o 
  -8   4   6     1368.13     1471.33     84.19 o 
  -7   4   6    13661.29    12907.64    289.39 o 
  -6   4   6     1445.82     1384.83    114.78 o 
  -5   4   6    25559.97    23743.38    306.79 o 
  -4   4   6     9018.77     9242.07    153.42 o 
  -3   4   6     8821.93     8677.75    218.90 o 
  -2   4   6    13952.76    13645.58    243.30 o 
  -1   4   6    11196.90    11787.86    263.00 o 
   0   4   6       66.86      107.27     24.90 o 
   1   4   6     9907.40    10055.14    162.24 o 
   2   4   6      216.17      247.08     35.96 o 
   3   4   6      254.73      313.49    102.17 o 
   4   4   6      246.77      366.80     51.09 o 
   5   4   6       54.76       25.98     36.96 o 
   6   4   6      543.52      548.24     70.12 o 
   7   4   6     3288.09     3308.39    140.74 o 
   8   4   6      205.21      208.36    102.44 o 
   9   4   6     7001.22     7087.13    224.84 o 
  10   4   6      833.52      718.47    133.79 o 
  11   4   6     3115.03     2466.21    203.16 o 
  12   4   6     2379.63     2667.30    225.72 o 
  13   4   6     4334.10     4532.99    296.10 o 
 -16   5   6      125.37      199.37    156.81 o 
 -15   5   6     2042.42     2250.43    290.10 o 
 -14   5   6       17.51      -64.25     64.25 o 
 -13   5   6      364.88      263.78     84.47 o 
 -12   5   6      124.73      123.78     69.88 o 
 -11   5   6       49.29       62.04     63.12 o 
 -10   5   6       16.64      126.25     64.10 o 
  -9   5   6      130.34      196.26     53.38 o 
  -8   5   6     1317.70     1232.47     77.83 o 
  -7   5   6     1936.96     1807.13     84.50 o 
  -6   5   6       84.84      143.27     54.97 o 
  -5   5   6    10510.81    10385.54    177.26 o 
  -4   5   6     3273.14     3598.00     86.41 o 
  -3   5   6    25248.60    24188.88    366.25 o 
  -2   5   6      160.36      123.30     39.00 o 
  -1   5   6    29070.93    28800.64    480.17 o 
   0   5   6     4764.02     4816.91     97.16 o 
   1   5   6    92286.80    90649.84    967.14 o 
   2   5   6     2685.58     2667.21     94.65 o 
   3   5   6    37482.00    36872.53    422.61 o 
   4   5   6      920.24      951.75     62.07 o 
   5   5   6     5721.69     6100.81    174.87 o 
   6   5   6      209.43      212.66     57.94 o 
   7   5   6    19336.97    19257.18    367.03 o 
   8   5   6     1594.09     1482.77    113.30 o 
   9   5   6    10601.08    10303.20    372.96 o 
  10   5   6      299.27       99.27    110.89 o 
  11   5   6     3684.75     3777.51    249.54 o 
  12   5   6      259.15      219.33    119.26 o 
  13   5   6     1647.22     2310.89    389.79 o 
 -15   6   6     2848.20     3172.05    360.66 o 
 -14   6   6       27.45       71.37     80.61 o 
 -13   6   6     5798.47     6261.60    242.65 o 
 -12   6   6      223.18      142.39     72.58 o 
 -11   6   6    25044.29    25136.52    476.70 o 
 -10   6   6      101.44       97.71     62.61 o 
  -9   6   6    30301.03    30082.17    495.87 o 
  -8   6   6      346.96      370.78     57.46 o 
  -7   6   6     6268.75     6249.46    151.02 o 
  -6   6   6      820.00      925.43     61.87 o 
  -5   6   6    21098.89    20958.59    292.94 o 
  -4   6   6       89.16      217.90     30.36 o 
  -3   6   6    16176.82    15416.81    432.41 o 
  -2   6   6     2042.75     2110.29    121.99 o 
  -1   6   6    13506.95    13300.77    245.53 o 
   0   6   6      262.78      323.91     33.46 o 
   1   6   6     3160.85     3192.66     86.24 o 
   2   6   6      804.15      835.29     52.94 o 
   3   6   6      218.91      225.27     39.03 o 
   4   6   6       90.69       44.72     39.92 o 
   5   6   6       24.35       48.09     43.06 o 
   6   6   6        0.61       31.95     43.18 o 
   7   6   6     3892.32     3766.05    156.53 o 
   8   6   6       30.87       33.05     53.82 o 
   9   6   6     6319.63     6313.91    286.43 o 
  10   6   6        5.36      -25.83     75.59 o 
  11   6   6     4990.35     5574.62    293.68 o 
  12   6   6        2.69        1.26     94.66 o 
 -15   7   6     1125.60      911.74    248.66 o 
 -14   7   6     1499.64     1327.35    179.36 o 
 -13   7   6      303.73      499.00    134.26 o 
 -12   7   6       10.22       31.27     65.76 o 
 -11   7   6      241.68      176.17     75.48 o 
 -10   7   6       35.77       29.14     57.38 o 
  -9   7   6      465.65      458.81    113.95 o 
  -8   7   6       67.76      114.70     43.01 o 
  -7   7   6     1510.94     1422.03     80.43 o 
  -6   7   6     9991.64     9823.49    185.54 o 
  -5   7   6     3870.53     4135.80    148.41 o 
  -4   7   6     1047.98     1078.86     51.41 o 
  -3   7   6    29114.96    29038.14    430.41 o 
  -2   7   6      221.05      276.97     52.46 o 
  -1   7   6    29360.06    28513.38    506.09 o 
   0   7   6    13108.94    13300.24    188.27 o 
   1   7   6    47504.79    47017.61    567.78 o 
   2   7   6     6376.61     6494.85    132.28 o 
   3   7   6    30787.94    29911.76    361.09 o 
   4   7   6     2057.79     2275.23    108.08 o 
   5   7   6     7787.58     7963.62    208.51 o 
   6   7   6     2200.59     2138.41    117.86 o 
   7   7   6    14862.68    14937.67    324.26 o 
   8   7   6     3938.01     4201.96    177.20 o 
   9   7   6     6717.40     6751.94    233.11 o 
  10   7   6      908.24      866.10    116.13 o 
  11   7   6     3477.35     3659.99    287.86 o 
  12   7   6       40.90      178.74    111.27 o 
 -15   8   6     2644.37     2263.30    262.10 o 
 -14   8   6      582.06      481.61    141.76 o 
 -13   8   6     4567.98     3975.83    428.99 o 
 -12   8   6     4718.83     5277.78    400.99 o 
 -11   8   6     9188.63     9783.57    517.47 o 
 -10   8   6     3660.02     3543.03    218.60 o 
  -9   8   6    14462.88    14217.04    511.87 o 
  -8   8   6     6774.22     7273.53    211.14 o 
  -7   8   6    20115.13    19808.53    302.99 o 
  -6   8   6     3831.05     3759.40    136.12 o 
  -5   8   6    12892.23    13669.97    279.70 o 
  -4   8   6     9595.36     9573.38    222.94 o 
  -3   8   6     5240.16     5423.00    158.30 o 
  -2   8   6    16507.54    15423.59    283.02 o 
  -1   8   6     3290.43     3234.87    119.35 o 
   0   8   6      185.87      152.97     29.65 o 
   1   8   6     6804.43     6599.50    150.03 o 
   2   8   6      338.16      345.39     44.04 o 
   3   8   6      673.09      556.01     63.58 o 
   4   8   6       57.77      101.72     46.47 o 
   5   8   6      286.20      267.89     60.54 o 
   6   8   6     2110.60     1932.52    115.61 o 
   7   8   6     2941.63     2885.42    144.70 o 
   8   8   6       50.65       95.50     60.83 o 
   9   8   6     3741.90     3557.30    174.71 o 
  10   8   6     1012.27     1133.07    125.63 o 
  11   8   6     3947.42     4197.32    599.24 o 
  12   8   6     1884.88     2173.52    216.01 o 
 -15   9   6       79.23      161.40    175.85 o 
 -14   9   6     2070.03     1905.41    208.08 o 
 -13   9   6      337.36      223.45    131.05 o 
 -12   9   6      236.93      396.25    123.07 o 
 -11   9   6       97.95       79.73     88.32 o 
 -10   9   6      156.36      158.63     91.51 o 
  -9   9   6       16.49       52.94     79.42 o 
  -8   9   6      723.12      666.01    118.67 o 
  -7   9   6     1493.82     1811.04    132.29 o 
  -6   9   6     8101.19     8037.84    219.63 o 
  -5   9   6     1582.95     1671.18    101.73 o 
  -4   9   6     4398.69     4478.02    154.52 o 
  -3   9   6    11108.83    11119.15    339.73 o 
  -2   9   6     9506.90     9380.48    229.92 o 
  -1   9   6    11661.00    10976.17    232.91 o 
   0   9   6    20939.97    19742.17    353.29 o 
   1   9   6     2348.03     2505.48     82.17 o 
   2   9   6    12353.70    12164.70    222.25 o 
   3   9   6    11884.92    11538.04    244.59 o 
   4   9   6    15310.68    15215.16    300.88 o 
   5   9   6    18706.25    18653.10    353.08 o 
   6   9   6     8931.55     8521.81    236.15 o 
   7   9   6     3356.13     3322.05    156.00 o 
   8   9   6     7513.25     7255.37    235.78 o 
   9   9   6      788.85      636.48    105.84 o 
  10   9   6     3264.54     3164.21    183.03 o 
  11   9   6     1388.95     1259.14    138.62 o 
  12   9   6      179.73       29.07    106.84 o 
 -14  10   6     5239.35     5087.37    434.59 o 
 -13  10   6     1053.71      822.52    165.85 o 
 -12  10   6     6483.07     6961.07    338.88 o 
 -11  10   6      600.98      714.26    144.88 o 
 -10  10   6     3793.90     3563.90    236.78 o 
  -9  10   6      527.90      430.73    119.59 o 
  -8  10   6    17149.08    16206.88    725.81 o 
  -7  10   6     7145.63     7230.53    562.28 o 
  -6  10   6    26445.26    27132.32    952.98 o 
  -5  10   6     5304.11     5481.68    210.16 o 
  -4  10   6    15439.44    15514.01    474.92 o 
  -3  10   6      173.16       91.84     47.71 o 
  -2  10   6    17691.76    17045.32    314.73 o 
  -1  10   6      766.06      750.69     80.73 o 
   0  10   6     1420.00     1399.22     87.60 o 
   1  10   6      383.52      274.10     53.79 o 
   2  10   6       23.63       68.10     59.38 o 
   3  10   6        0.85       30.60     43.78 o 
   4  10   6      990.45     1039.40    101.37 o 
   5  10   6      104.87      177.84     62.52 o 
   6  10   6     1379.13     1592.94    161.62 o 
   7  10   6      425.91      374.24     80.88 o 
   8  10   6      974.36      883.65    110.06 o 
   9  10   6      600.73      634.85    108.14 o 
  10  10   6     2321.96     2429.35    206.73 o 
  11  10   6      851.03      988.70    136.85 o 
 -14  11   6      959.95      957.57    194.35 o 
 -13  11   6       57.57       20.39    113.85 o 
 -12  11   6      787.94      782.76    159.05 o 
 -11  11   6       51.40      -73.04     79.42 o 
 -10  11   6       28.84       37.60     89.61 o 
  -9  11   6        0.14      -42.14     74.63 o 
  -8  11   6     1208.78     1208.36    148.80 o 
  -7  11   6      235.02      331.54     97.60 o 
  -6  11   6     8225.23     8624.29    266.58 o 
  -5  11   6      204.59      213.87     61.84 o 
  -4  11   6    13684.36    14111.35    298.09 o 
  -3  11   6       31.32      111.77     65.94 o 
  -2  11   6    18719.71    19089.36    346.24 o 
  -1  11   6      794.64      827.61     79.47 o 
   0  11   6    12544.61    12596.83    356.29 o 
   1  11   6       47.45       96.40     45.95 o 
   2  11   6    12669.28    12580.25    560.04 o 
   3  11   6      405.45      613.78    159.05 o 
   4  11   6    40452.82    41079.63    769.83 o 
   5  11   6     1604.62     1631.62    194.89 o 
   6  11   6    21859.34    21634.25    475.99 o 
   7  11   6       81.03       22.53     60.95 o 
   8  11   6     4533.68     4450.82    238.58 o 
   9  11   6      240.37      175.15    103.59 o 
  10  11   6     3641.49     3708.59    202.05 o 
  11  11   6       51.84       -7.55    101.43 o 
 -14  12   6     4729.05     4948.88    518.59 o 
 -13  12   6       69.65       54.56    122.57 o 
 -12  12   6     4632.09     4535.51    295.39 o 
 -11  12   6      248.17      269.60    162.41 o 
 -10  12   6     4406.16     4984.35    483.87 o 
  -9  12   6      140.94      200.78    128.81 o 
  -8  12   6    17125.86    17645.58    510.85 o 
  -7  12   6      483.37      787.09    281.14 o 
  -6  12   6    21004.12    21078.18    530.58 o 
  -5  12   6      990.12     1081.23     98.63 o 
  -4  12   6    12840.01    12269.39    281.02 o 
  -3  12   6      551.37      773.03     85.71 o 
  -2  12   6     6398.89     6345.82    190.18 o 
  -1  12   6       60.50      169.31     54.78 o 
   0  12   6     3295.23     3196.25    210.04 o 
   1  12   6     1942.48     1825.72    137.78 o 
   2  12   6      480.27      579.65    101.23 o 
   3  12   6      244.66      340.18     88.66 o 
   4  12   6      534.31      692.12    117.19 o 
   5  12   6      216.64      197.13     93.46 o 
   6  12   6     1433.17     1585.12    157.60 o 
   7  12   6       29.50       21.28     80.79 o 
   8  12   6     2614.00     2332.54    194.76 o 
   9  12   6      607.69      774.60    152.09 o 
  10  12   6     2829.99     2685.44    227.97 o 
  11  12   6       12.25       44.16    115.77 o 
 -13  13   6      118.61      136.37    136.48 o 
 -12  13   6      340.31      294.43    174.73 o 
 -11  13   6      309.71      297.32    123.67 o 
 -10  13   6       70.02      -43.01    118.73 o 
  -9  13   6      206.77      294.15    111.93 o 
  -8  13   6      705.11      734.75    142.82 o 
  -7  13   6       13.14       10.05     78.58 o 
  -6  13   6     3742.41     3671.50    217.76 o 
  -5  13   6      279.23      226.95     71.06 o 
  -4  13   6     8861.93     9067.69    243.13 o 
  -3  13   6     8863.17     8996.97    371.59 o 
  -2  13   6    12001.02    11690.96    271.21 o 
  -1  13   6     5277.47     5421.58    177.97 o 
   0  13   6    15020.38    14663.21    301.29 o 
   1  13   6     1601.38     1899.44    144.12 o 
   2  13   6    11742.26    11783.48    366.26 o 
   3  13   6     3062.74     2923.37    188.48 o 
   4  13   6    15620.75    15804.24    443.49 o 
   5  13   6     4394.99     4355.53    238.36 o 
   6  13   6     9371.74     9874.50    358.76 o 
   7  13   6      881.40      914.64    189.29 o 
   8  13   6     6643.36     6590.34    434.59 o 
   9  13   6      120.92       89.99    100.05 o 
  10  13   6     1995.04     1897.74    276.66 o 
 -13  14   6     2014.24     2661.29    380.82 o 
 -12  14   6     5303.17     5094.38    327.16 o 
 -11  14   6     2497.99     2541.10    242.29 o 
 -10  14   6     6281.63     6597.53    346.11 o 
  -9  14   6     5445.89     5233.50    395.39 o 
  -8  14   6     6085.62     6147.83    310.17 o 
  -7  14   6     5121.40     4999.62    285.62 o 
  -6  14   6     5034.35     4769.14    256.48 o 
  -5  14   6     5613.71     6060.46    274.55 o 
  -4  14   6     8387.75     8620.77    242.53 o 
  -3  14   6      179.56       86.96     70.66 o 
  -2  14   6     7182.04     7200.57    214.37 o 
  -1  14   6     1206.57     1227.06     99.41 o 
   0  14   6     1044.03     1218.29    132.94 o 
   1  14   6     3557.26     3978.87    210.51 o 
   2  14   6      264.84      248.53     87.90 o 
   3  14   6      279.72      311.41    155.69 o 
   4  14   6      189.68      289.60     96.28 o 
   5  14   6      104.82      -16.68     74.00 o 
   6  14   6      569.47      569.26    124.39 o 
   7  14   6      801.50      668.38    216.17 o 
   8  14   6     1035.08     1128.33    165.51 o 
   9  14   6     2429.34     2529.13    224.33 o 
  10  14   6     1587.10     1962.94    214.99 o 
 -12  15   6      459.90      292.70    152.11 o 
 -11  15   6       96.09      150.72    124.34 o 
 -10  15   6       12.49       39.10    111.26 o 
  -9  15   6      102.83       44.24     98.50 o 
  -8  15   6       66.31       52.97     98.06 o 
  -7  15   6       64.49        2.53    107.53 o 
  -6  15   6     1101.62     1106.93    232.98 o 
  -5  15   6     1926.67     1888.93    306.90 o 
  -4  15   6     2009.91     1956.49    129.08 o 
  -3  15   6     9889.37     9593.67    260.44 o 
  -2  15   6     1390.08     1496.24    198.49 o 
  -1  15   6     9433.49     9418.60    250.27 o 
   0  15   6     7786.70     7889.09    378.58 o 
   1  15   6    14830.50    14920.63    422.90 o 
   2  15   6     9733.07    10464.38    409.95 o 
   3  15   6     8595.32     7805.21    312.84 o 
   4  15   6      959.66     1249.95    150.46 o 
   5  15   6     3335.20     3469.75    283.38 o 
   6  15   6     1867.64     2096.26    265.46 o 
   7  15   6     4172.46     4537.52    415.55 o 
   8  15   6     2809.43     2760.76    228.56 o 
   9  15   6     1806.67     1606.35    274.42 o 
 -11  16   6     9810.89    10496.53    458.56 o 
 -10  16   6     2433.43     2624.36    294.58 o 
  -9  16   6     9767.49    10108.81    427.61 o 
  -8  16   6      193.05       90.73    110.88 o 
  -7  16   6     4214.50     4262.19    268.49 o 
  -6  16   6      235.64      213.37    101.04 o 
  -5  16   6     7047.50     7091.25    311.46 o 
  -4  16   6     1641.40     1889.91    173.70 o 
  -3  16   6     7383.45     7058.81    226.44 o 
  -2  16   6      705.06      676.91     97.76 o 
  -1  16   6     2685.02     2438.45    179.21 o 
   0  16   6      228.83      202.46     96.59 o 
   1  16   6      862.39     1041.32    137.78 o 
   2  16   6        1.72       59.88    120.97 o 
   3  16   6       70.06      133.57    101.34 o 
   4  16   6      199.55      116.38    239.70 o 
   5  16   6       10.77      -74.53     87.05 o 
   6  16   6       14.65        7.30     98.06 o 
   7  16   6     1981.61     2167.13    209.02 o 
   8  16   6      247.57      252.68    124.87 o 
 -11  17   6       36.41      176.97    197.13 o 
 -10  17   6        5.27       -6.22    114.02 o 
  -9  17   6      222.10      172.99    124.66 o 
  -8  17   6       35.57       27.86    140.01 o 
  -7  17   6     1173.57     1243.80    250.90 o 
  -6  17   6      312.13      282.03    118.67 o 
  -5  17   6     2493.69     2504.24    218.41 o 
  -4  17   6      186.45      197.14     82.96 o 
  -3  17   6     6794.53     7070.23    236.86 o 
  -2  17   6      258.81      145.49     74.53 o 
  -1  17   6     9657.40     9947.33    349.54 o 
   0  17   6      434.07      498.40    119.59 o 
   1  17   6    20155.18    20763.35    542.88 o 
   2  17   6      153.87      120.22     94.41 o 
   3  17   6    11918.39    11492.43    407.88 o 
   4  17   6        1.01      -80.19     80.19 o 
   5  17   6     4288.38     4542.39    305.78 o 
   6  17   6       42.62       40.74    109.67 o 
   7  17   6     5828.63     5835.24    454.75 o 
   8  17   6       41.24        6.72    150.09 o 
 -10  18   6      253.43      272.67    151.18 o 
  -9  18   6     9358.43     9889.12    700.05 o 
  -8  18   6       40.56       16.96    119.21 o 
  -7  18   6     4195.55     4055.21    277.02 o 
  -6  18   6       26.93       82.92    100.58 o 
  -5  18   6     6116.09     5865.76    298.06 o 
  -4  18   6     1049.44     1057.78    152.77 o 
  -3  18   6     5310.40     5634.44    275.84 o 
  -2  18   6     1831.74     2056.71    539.87 o 
  -1  18   6     1765.11     1533.16    202.73 o 
   0  18   6      480.38      410.03    123.73 o 
   1  18   6      814.69     1010.89    157.81 o 
   2  18   6       40.80      -79.53     88.71 o 
   3  18   6       21.20      140.59    105.81 o 
   4  18   6        2.39      -44.99    190.41 o 
   5  18   6      225.10      326.85    133.51 o 
   6  18   6      185.79      175.87    132.20 o 
   7  18   6     1215.71     1624.11    282.26 o 
  -9  19   6       23.30       71.55    131.45 o 
  -8  19   6      410.79      485.86    193.77 o 
  -7  19   6      722.58      721.57    158.31 o 
  -6  19   6     2008.86     2095.14    240.82 o 
  -5  19   6     1136.71     1215.28    234.10 o 
  -4  19   6       54.88      -66.40     83.91 o 
  -3  19   6     4315.38     5143.37    416.67 o 
  -2  19   6      819.51      660.84    219.53 o 
  -1  19   6     7284.03     7967.98    331.38 o 
   0  19   6     2971.23     2872.95    262.10 o 
   1  19   6     6008.50     6063.03    301.06 o 
   2  19   6     1558.86     1383.27    175.81 o 
   3  19   6     5950.98     6744.29    331.85 o 
   4  19   6     2235.36     2262.76    351.70 o 
   5  19   6     5466.25     5478.15    315.21 o 
   6  19   6      869.39      889.34    237.46 o 
  -7  20   6     5625.46     5635.24    334.68 o 
  -6  20   6     1926.77     2251.84    536.51 o 
  -5  20   6     3828.61     3818.20    266.62 o 
  -4  20   6     3047.51     3039.39    322.58 o 
  -3  20   6     1078.94      852.23    166.23 o 
  -2  20   6     3315.00     3301.97    353.94 o 
  -1  20   6     1509.59     1616.56    178.66 o 
   0  20   6      160.31      136.04    110.85 o 
   1  20   6      286.15      276.32    126.25 o 
   2  20   6       10.46      -94.16     94.16 o 
   3  20   6        0.33       -8.65    111.63 o 
   4  20   6       35.39      -89.43     98.76 o 
  -5  21   6      408.94      404.35    147.31 o 
  -4  21   6     2287.37     2300.63    324.82 o 
  -3  21   6     1209.86     1191.76    284.50 o 
  -2  21   6     2740.52     3019.72    353.94 o 
  -1  21   6     1551.31     1494.18    264.34 o 
   0  21   6     3489.94     3301.86    339.38 o 
   1  21   6      525.85      568.71    322.58 o 
   2  21   6     2411.36     2637.99    237.59 o 
 -15   0   7     6152.33     6270.17    445.79 o 
 -13   0   7    21624.88    21362.03    772.85 o 
 -11   0   7     4433.27     4574.88    239.70 o 
  -9   0   7    10821.48    10624.59    304.13 o 
  -7   0   7    40888.29    37908.16    651.49 o 
  -5   0   7    27103.12    26875.45    703.41 o 
  -3   0   7    10683.55    10200.19    232.33 o 
  -1   0   7     5583.14     5587.60    156.87 o 
   1   0   7       75.87      139.88     45.12 o 
   3   0   7       25.89      104.30     48.29 o 
   5   0   7    10381.27    10491.93    274.75 o 
   7   0   7     2063.95     2004.93    208.33 o 
   9   0   7    10218.04     8694.00    459.23 o 
  11   0   7     5838.35     5777.33    423.39 o 
  13   0   7     1810.75     1975.81    304.66 o 
 -16   1   7       85.26      158.41    116.70 o 
 -15   1   7     1075.48     1047.84    172.46 o 
 -14   1   7      199.93      158.34    142.25 o 
 -13   1   7      282.85      300.78    117.61 o 
 -12   1   7       31.23       83.40     64.43 o 
 -11   1   7       79.93       31.87     46.42 o 
 -10   1   7       57.34      103.69     49.82 o 
  -9   1   7      556.03      650.98     69.73 o 
  -8   1   7     1359.28     1360.27     80.39 o 
  -7   1   7    17741.12    16737.69    320.75 o 
  -6   1   7       24.28       70.45     33.30 o 
  -5   1   7    28482.49    26844.23    345.16 o 
  -4   1   7     3580.48     3636.25    182.04 o 
  -3   1   7    51567.55    51272.06    532.26 o 
  -2   1   7    12212.50    11955.69    176.53 o 
  -1   1   7    46078.39    44836.89    468.32 o 
   0   1   7     1694.74     1918.17     65.94 o 
   1   1   7    13559.47    14136.44    204.20 o 
   2   1   7     5160.19     5097.75    115.44 o 
   3   1   7    31712.30    32146.74    382.44 o 
   4   1   7     7187.86     7587.41    157.24 o 
   5   1   7    34215.41    33771.74    416.86 o 
   6   1   7     1820.81     1850.84    128.69 o 
   7   1   7    15314.51    15979.19    676.43 o 
   8   1   7       29.27       18.54     63.12 o 
   9   1   7     7024.00     7027.37    291.25 o 
  10   1   7       30.39       16.43     85.14 o 
  11   1   7     1033.80      969.05    162.58 o 
  12   1   7      550.44      732.59    221.77 o 
  13   1   7      368.94      665.32    230.73 o 
 -16   2   7      859.70      575.27    309.14 o 
 -15   2   7     4010.37     3997.16    502.91 o 
 -14   2   7     3528.37     3798.30    235.03 o 
 -13   2   7     8827.40     9243.82    279.57 o 
 -12   2   7     3287.57     3574.06    171.11 o 
 -11   2   7    12138.89    12125.89    331.74 o 
 -10   2   7     2285.23     2068.81    124.48 o 
  -9   2   7     8999.67     8596.04    196.91 o 
  -8   2   7     9086.15     8713.11    213.40 o 
  -7   2   7    20809.77    18991.34    287.27 o 
  -6   2   7    16960.80    15994.43    248.20 o 
  -5   2   7     9876.21     9923.20    212.11 o 
  -4   2   7      463.96      453.34     43.22 o 
  -3   2   7    11947.48    11434.24    174.76 o 
  -2   2   7      341.63      386.58     35.49 o 
  -1   2   7     9144.62     9572.87    150.96 o 
   0   2   7     2857.00     2721.51     76.88 o 
   1   2   7       73.63       82.95     28.61 o 
   2   2   7      347.40      381.41     43.60 o 
   3   2   7     1988.14     2128.68     80.84 o 
   4   2   7       33.68       42.33     33.20 o 
   5   2   7     7265.76     7054.09    156.14 o 
   6   2   7       66.49      101.45     50.68 o 
   7   2   7     4809.20     5100.70    173.77 o 
   8   2   7     4945.69     5162.31    349.46 o 
   9   2   7     3245.51     3385.21    206.71 o 
  10   2   7     2389.04     2220.09    244.18 o 
  11   2   7     4116.87     3830.86    355.06 o 
  12   2   7     1084.41      844.17    166.12 o 
 -16   3   7      828.16      813.67    164.74 o 
 -15   3   7     1589.77     1673.31    184.53 o 
 -14   3   7       37.59       -9.32     97.45 o 
 -13   3   7     1382.29     1132.61    118.58 o 
 -12   3   7       85.33       65.08     66.63 o 
 -11   3   7      469.43      409.16     81.39 o 
 -10   3   7     2877.56     3061.02    122.81 o 
  -9   3   7      431.39      467.88     62.50 o 
  -8   3   7      581.42      731.69     68.56 o 
  -7   3   7     8356.58     7810.15    200.11 o 
  -6   3   7      647.90      688.92     69.17 o 
  -5   3   7    18215.27    17976.52    256.95 o 
  -4   3   7    22237.22    21979.33    282.96 o 
  -3   3   7     8857.90     8462.14    142.03 o 
  -2   3   7    19872.28    19816.29    246.83 o 
  -1   3   7    11463.40    11952.23    174.19 o 
   0   3   7    27257.05    27546.77    323.29 o 
   1   3   7    24225.75    23849.02    296.87 o 
   2   3   7    22500.68    22039.82    371.88 o 
   3   3   7    13450.53    13544.88    261.90 o 
   4   3   7    12214.72    11868.34    204.55 o 
   5   3   7     4076.46     3971.77    242.35 o 
   6   3   7    13422.31    12889.02    276.11 o 
   7   3   7     5963.47     5454.16    184.66 o 
   8   3   7     1103.76      972.93    134.81 o 
   9   3   7     7763.06     7560.31    303.93 o 
  10   3   7     1396.61     1225.05    155.69 o 
  11   3   7      573.82      516.88    127.45 o 
  12   3   7      925.57      985.13    170.49 o 
 -16   4   7     2649.59     3633.52    378.58 o 
 -15   4   7      497.44      499.81    139.38 o 
 -14   4   7     3603.78     3711.56    193.08 o 
 -13   4   7     1736.82     2097.32    149.37 o 
 -12   4   7     8317.23     8564.31    264.63 o 
 -11   4   7     6040.29     5898.15    212.18 o 
 -10   4   7    24729.91    23764.67    367.01 o 
  -9   4   7     7107.45     6654.60    172.02 o 
  -8   4   7    15387.82    14552.77    253.73 o 
  -7   4   7      144.51      241.21     57.55 o 
  -6   4   7    20788.47    20047.29    323.66 o 
  -5   4   7     2314.78     2470.65     83.23 o 
  -4   4   7    12525.20    12093.46    185.63 o 
  -3   4   7    12539.46    12283.06    242.14 o 
  -2   4   7      111.92      118.09     40.22 o 
  -1   4   7     1501.73     1358.81     63.05 o 
   0   4   7     3163.63     3301.77     85.11 o 
   1   4   7      194.84      236.78     36.07 o 
   2   4   7        1.13       63.95     31.12 o 
   3   4   7      312.38      332.38     46.34 o 
   4   4   7     1227.87     1026.92     66.04 o 
   5   4   7     1965.77     1810.61    102.44 o 
   6   4   7     1105.39     1277.66    106.31 o 
   7   4   7      489.09      563.93     83.29 o 
   8   4   7     9144.18     9341.28    409.18 o 
   9   4   7      424.19      311.29    128.81 o 
  10   4   7     5363.97     5250.95    269.16 o 
  11   4   7     1445.98     1403.88    174.90 o 
  12   4   7     5851.69     6272.30    328.92 o 
 -16   5   7     1233.52     1498.66    264.34 o 
 -15   5   7       44.34      114.25    145.61 o 
 -14   5   7       59.55       21.35     82.09 o 
 -13   5   7       16.09      -23.34     67.78 o 
 -12   5   7       18.54       -0.53    128.96 o 
 -11   5   7        8.13       -5.68     62.39 o 
 -10   5   7     2223.76     2078.63    136.28 o 
  -9   5   7      238.59      327.23     59.79 o 
  -8   5   7     3479.38     3321.79    124.16 o 
  -7   5   7      810.61      863.70     99.59 o 
  -6   5   7    13592.29    13954.06    228.97 o 
  -5   5   7     1608.66     1894.71     73.76 o 
  -4   5   7    25028.92    24960.87    301.82 o 
  -3   5   7      722.19      848.80     72.06 o 
  -2   5   7    20756.48    20831.94    340.75 o 
  -1   5   7     1342.39     1487.42    121.96 o 
   0   5   7    57143.36    56878.55    581.84 o 
   1   5   7     5532.88     5707.05    197.88 o 
   2   5   7    74193.23    71462.20    830.85 o 
   3   5   7     2577.26     2469.65    112.84 o 
   4   5   7    13668.13    13340.86    263.59 o 
   5   5   7       23.79       13.25     41.99 o 
   6   5   7    10353.86    10111.89    328.98 o 
   7   5   7      769.49      847.40     97.83 o 
   8   5   7     9741.97     9756.22    263.65 o 
   9   5   7      403.60      307.88     79.57 o 
  10   5   7     2591.62     2154.62    474.91 o 
  11   5   7      103.52       43.37     95.00 o 
  12   5   7      941.63     1000.73    174.16 o 
 -15   6   7       15.20       76.16    152.33 o 
 -14   6   7     2295.90     2125.90    282.26 o 
 -13   6   7      230.84      106.77    102.66 o 
 -12   6   7    12075.19    13920.26    633.96 o 
 -11   6   7       90.01       81.45     67.42 o 
 -10   6   7    34119.03    34797.29    675.70 o 
  -9   6   7      190.02      153.02     51.15 o 
  -8   6   7    16200.72    16324.38    474.66 o 
  -7   6   7      768.79      822.65     67.02 o 
  -6   6   7    12544.82    12625.85    219.11 o 
  -5   6   7      133.80      117.35     33.07 o 
  -4   6   7    17425.12    16918.86    310.66 o 
  -3   6   7     4487.34     4378.56    143.22 o 
  -2   6   7     1540.80     1642.95     89.72 o 
  -1   6   7       62.42       70.08     47.90 o 
   0   6   7     1356.45     1279.85     90.10 o 
   1   6   7       67.38       77.41     30.35 o 
   2   6   7      106.69      173.58     37.95 o 
   3   6   7      157.05       94.22     37.33 o 
   4   6   7      453.50      455.48     65.65 o 
   5   6   7     1126.21     1236.20     91.37 o 
   6   6   7     1942.02     2061.78    117.60 o 
   7   6   7       20.15       65.84     54.63 o 
   8   6   7     5891.22     5832.03    206.19 o 
   9   6   7        0.92       43.16     71.67 o 
  10   6   7     5248.73     5366.94    279.50 o 
  11   6   7        2.11      -83.40     83.40 o 
  12   6   7     8561.83     9551.89    409.35 o 
 -15   7   7      427.79      372.20    140.48 o 
 -14   7   7      123.49      171.19    112.49 o 
 -13   7   7      151.07      -65.29    119.85 o 
 -12   7   7        3.74      -55.36     89.61 o 
 -11   7   7      264.32      398.05    111.63 o 
 -10   7   7     1521.19     1723.49    167.70 o 
  -9   7   7      194.78      342.05    152.33 o 
  -8   7   7     4613.13     4592.49    176.30 o 
  -7   7   7     3712.01     3801.40    156.87 o 
  -6   7   7     3403.51     3530.77    144.63 o 
  -5   7   7     4911.36     4879.88    148.41 o 
  -4   7   7    19688.09    19875.43    641.33 o 
  -3   7   7      571.19      690.94     71.69 o 
  -2   7   7    18826.41    18387.91    322.90 o 
  -1   7   7     2680.12     2607.49    111.04 o 
   0   7   7    53710.83    53091.45    698.08 o 
   1   7   7     8474.32     8492.57    230.81 o 
   2   7   7    42289.76    40896.98    485.01 o 
   3   7   7     6654.70     6489.13    172.52 o 
   4   7   7    14690.40    15086.55    293.66 o 
   5   7   7      651.03      572.97     77.82 o 
   6   7   7     9262.59     9173.68    453.10 o 
   7   7   7     1124.35     1106.29    102.40 o 
   8   7   7     5890.07     5838.06    216.43 o 
   9   7   7     3111.93     3171.27    168.18 o 
  10   7   7     1740.47     1731.54    177.22 o 
  11   7   7      109.17        4.22    100.35 o 
  12   7   7     1302.21     1454.75    196.25 o 
 -15   8   7      531.90      464.97    191.53 o 
 -14   8   7     5121.61     4855.53    492.83 o 
 -13   8   7     2505.59     2538.93    216.99 o 
 -12   8   7     4830.65     4628.19    273.21 o 
 -11   8   7     4710.58     4419.28   1001.34 o 
 -10   8   7    10845.82    10712.63    629.48 o 
  -9   8   7     5113.78     5283.11    257.67 o 
  -8   8   7    16627.96    17351.41    359.57 o 
  -7   8   7     2225.50     2255.13    140.61 o 
  -6   8   7    11839.86    12710.23    287.64 o 
  -5   8   7     1810.14     1834.96    109.89 o 
  -4   8   7     5301.54     5494.22    173.64 o 
  -3   8   7    11535.27    11217.44    246.63 o 
  -2   8   7     1514.94     1588.17     95.16 o 
  -1   8   7     6377.08     6155.40    217.94 o 
   0   8   7     1102.77      944.69     75.35 o 
   1   8   7      978.48      996.85     88.70 o 
   2   8   7       43.09       33.56     48.82 o 
   3   8   7        6.00       26.07     39.96 o 
   4   8   7      737.42      685.13    122.94 o 
   5   8   7     4061.22     3889.71    151.98 o 
   6   8   7     1601.74     1581.01    120.79 o 
   7   8   7     2031.80     2013.79    128.59 o 
   8   8   7     6021.98     6224.93    239.82 o 
   9   8   7      234.81      307.01     84.66 o 
  10   8   7     3451.27     3264.87    180.54 o 
  11   8   7     1604.72     1731.97    195.48 o 
 -15   9   7      686.84      487.88    156.60 o 
 -14   9   7        9.18        0.08    148.97 o 
 -13   9   7      272.31      167.38    221.77 o 
 -12   9   7       74.70       20.93     96.28 o 
 -11   9   7       43.70      -55.82     77.18 o 
 -10   9   7       67.26       -4.65     84.84 o 
  -9   9   7       68.09       28.88     79.15 o 
  -8   9   7     2264.75     2188.25    182.57 o 
  -7   9   7     9303.81     9613.49    331.30 o 
  -6   9   7     1804.74     2222.76    125.06 o 
  -5   9   7     7167.36     7395.51    210.68 o 
  -4   9   7     6207.01     5837.34    180.76 o 
  -3   9   7    11810.92    11302.91    253.33 o 
  -2   9   7    21259.36    19871.50    350.69 o 
  -1   9   7    18336.74    17343.18    318.22 o 
   0   9   7     4970.62     4898.51    154.34 o 
   1   9   7     9867.89     9507.98    218.11 o 
   2   9   7     4571.56     4954.53    208.19 o 
   3   9   7    12092.77    12490.81    346.90 o 
   4   9   7    14484.76    14126.35    291.07 o 
   5   9   7    11709.06    11734.56    423.09 o 
   6   9   7     7833.05     7791.99    230.43 o 
   7   9   7     5689.34     5681.50    283.42 o 
   8   9   7      476.56      520.01     93.14 o 
   9   9   7     5374.34     5451.56    219.88 o 
  10   9   7      725.54      505.84    104.93 o 
  11   9   7      453.53      560.52    241.94 o 
 -14  10   7     2483.45     2306.94    227.84 o 
 -13  10   7     7930.29     9220.44    569.00 o 
 -12  10   7      439.88      297.67    143.37 o 
 -11  10   7     3806.24     3942.44    498.43 o 
 -10  10   7      160.54       66.70     95.04 o 
  -9  10   7     6381.36     6340.58    779.57 o 
  -8  10   7     4636.22     4547.68    245.46 o 
  -7  10   7    16096.10    15835.38    347.19 o 
  -6  10   7     3615.78     4291.90    169.75 o 
  -5  10   7     8233.56     8584.33    272.47 o 
  -4  10   7     2915.64     2910.27    135.72 o 
  -3  10   7    15653.24    15496.14    425.29 o 
  -2  10   7       21.53       42.24     46.41 o 
  -1  10   7     2427.93     2498.41    119.33 o 
   0  10   7      247.70      278.38     59.61 o 
   1  10   7       20.46       28.09     42.17 o 
   2  10   7      149.94      146.48     87.37 o 
   3  10   7      256.56      199.96     74.93 o 
   4  10   7       16.28      -50.40     58.61 o 
   5  10   7     6042.72     5593.08    416.67 o 
   6  10   7      317.75      260.41     96.00 o 
   7  10   7     3932.04     4190.68    234.33 o 
   8  10   7     1455.83     1552.60    156.33 o 
   9  10   7     3234.22     3301.86    181.00 o 
  10  10   7     1120.77      831.95    181.45 o 
  11  10   7     4050.12     4222.67    414.43 o 
 -14  11   7      133.11      222.19    137.37 o 
 -13  11   7      164.18      118.48    122.07 o 
 -12  11   7        3.83       99.72    108.73 o 
 -11  11   7       13.13      168.21    106.01 o 
 -10  11   7       31.21      119.46     93.44 o 
  -9  11   7      712.74      662.02    138.27 o 
  -8  11   7      120.73      128.08     92.57 o 
  -7  11   7     8974.05     8958.61    339.70 o 
  -6  11   7      528.54      594.25     88.65 o 
  -5  11   7    15756.16    16436.25    343.63 o 
  -4  11   7     1225.67     1085.28     96.87 o 
  -3  11   7    20550.47    20509.30    376.88 o 
  -2  11   7      333.19      367.32     68.73 o 
  -1  11   7    34399.73    33340.30    507.55 o 
   0  11   7      715.57      656.37     76.83 o 
   1  11   7     5688.97     5976.06    238.08 o 
   2  11   7      297.44      307.66     82.84 o 
   3  11   7    17086.14    17834.29    451.41 o 
   4  11   7     1119.50     1264.47    141.71 o 
   5  11   7    29894.71    31228.96    670.04 o 
   6  11   7      643.78      589.44    116.22 o 
   7  11   7     7987.78     7857.85    322.72 o 
   8  11   7       92.91        2.89    105.29 o 
   9  11   7     2889.17     3019.69    426.75 o 
  10  11   7       97.42      164.82    115.60 o 
 -14  12   7      336.12       51.52    188.17 o 
 -13  12   7     6877.45     7283.60    791.89 o 
 -12  12   7       43.60       37.55    112.16 o 
 -11  12   7     5720.84     5596.38    315.11 o 
 -10  12   7       77.15      185.67    148.97 o 
  -9  12   7     4831.65     5185.86    289.55 o 
  -8  12   7      142.92      136.06     99.64 o 
  -7  12   7    16725.65    16848.19    487.08 o 
  -6  12   7      928.90      921.88     99.36 o 
  -5  12   7     9290.63     9349.09    223.19 o 
  -4  12   7       31.27       83.07     57.84 o 
  -3  12   7     6731.09     6796.92    206.20 o 
  -2  12   7      534.93      562.15     80.86 o 
  -1  12   7     4304.58     4235.15    158.52 o 
   0  12   7      792.28      863.78    100.10 o 
   1  12   7       19.11       52.11     62.83 o 
   2  12   7       53.25       26.05     68.06 o 
   3  12   7       52.96       39.70     73.03 o 
   4  12   7       10.50       77.80    180.33 o 
   5  12   7     4402.22     4384.16    324.82 o 
   6  12   7      229.88       61.42    162.41 o 
   7  12   7     3894.66     3536.54    228.03 o 
   8  12   7      632.58      669.43    144.41 o 
   9  12   7     3893.08     3333.80    238.20 o 
  10  12   7      198.53      139.17    119.52 o 
 -13  13   7      153.60      339.64    142.87 o 
 -12  13   7       42.74       72.20    134.41 o 
 -11  13   7       89.37       59.84    110.75 o 
 -10  13   7      540.44      237.74    124.33 o 
  -9  13   7      351.16       59.02     90.82 o 
  -8  13   7      423.32      532.34    238.58 o 
  -7  13   7     3826.03     4383.52    254.23 o 
  -6  13   7      181.01      213.85    154.57 o 
  -5  13   7     5909.87     6353.19    202.09 o 
  -4  13   7     5368.80     5022.36    187.65 o 
  -3  13   7    13902.64    14582.55    420.48 o 
  -2  13   7     5291.28     5744.68    192.72 o 
  -1  13   7    18463.38    17891.65    352.38 o 
   0  13   7     3098.56     3090.06    152.91 o 
   1  13   7    12016.17    11705.18    356.75 o 
   2  13   7     3121.18     3386.33    200.37 o 
   3  13   7    13717.74    13072.06   1050.63 o 
   4  13   7     3492.39     3609.73    508.51 o 
   5  13   7     9790.02     9756.72    362.70 o 
   6  13   7     3509.17     3629.99    232.71 o 
   7  13   7     5427.44     5301.71    284.25 o 
   8  13   7       47.56       -0.81     94.19 o 
   9  13   7     2664.69     2066.90    201.70 o 
  10  13   7       78.24       49.86    110.08 o 
 -12  14   7     1218.67     1102.64    195.58 o 
 -11  14   7     6792.91     6202.13    570.12 o 
 -10  14   7     3962.67     4431.74    286.07 o 
  -9  14   7     6482.51     6645.03    411.07 o 
  -8  14   7     5018.66     5042.55    288.08 o 
  -7  14   7     3146.09     3080.36    217.70 o 
  -6  14   7     6914.25     7079.60    312.00 o 
  -5  14   7     2820.71     2824.21    171.75 o 
  -4  14   7     1186.74     1143.71    106.54 o 
  -3  14   7     6677.35     6690.47    217.63 o 
  -2  14   7      408.43      394.29     79.01 o 
  -1  14   7     1262.85     1240.70    100.30 o 
   0  14   7     1247.08     1353.03    197.13 o 
   1  14   7        9.07       50.22     73.54 o 
   2  14   7       67.26      -40.49     72.12 o 
   3  14   7       76.68       24.21    104.17 o 
   4  14   7       23.56       91.16     85.14 o 
   5  14   7     1906.52     2003.58    179.78 o 
   6  14   7       62.00        9.73     88.65 o 
   7  14   7     2134.94     1866.90    187.10 o 
   8  14   7     3483.84     4170.90    268.40 o 
   9  14   7     1606.00     1687.99    196.34 o 
 -12  15   7       89.75       61.25    135.54 o 
 -11  15   7       35.79       63.59    122.46 o 
 -10  15   7      132.24      314.59    138.96 o 
  -9  15   7      225.14      313.74    132.80 o 
  -8  15   7     1715.21     1822.91    198.56 o 
  -7  15   7     1102.67      859.92    153.63 o 
  -6  15   7      347.34      342.82    113.85 o 
  -5  15   7     2242.11     2190.70    180.25 o 
  -4  15   7     6436.88     6668.14    225.11 o 
  -3  15   7     2170.72     2096.16    132.95 o 
  -2  15   7     8382.61     7944.71    400.50 o 
  -1  15   7     2978.56     3434.03    580.20 o 
   0  15   7    10440.52     9994.46    344.06 o 
   1  15   7     9859.67     9192.33    332.09 o 
   2  15   7    15706.93    16446.40    470.33 o 
   3  15   7     5801.45     6152.52    285.91 o 
   4  15   7     5151.15     5443.38    313.62 o 
   5  15   7      576.94      455.86    206.09 o 
   6  15   7     4338.85     4363.21    268.49 o 
   7  15   7     2163.72     2320.16    215.27 o 
   8  15   7     1897.80     1709.09    288.98 o 
 -11  16   7     1676.60     1279.37    378.58 o 
 -10  16   7    10474.29    11397.28    659.72 o 
  -9  16   7     1555.21     1558.17    203.51 o 
  -8  16   7     5227.98     5140.35    303.69 o 
  -7  16   7      123.84      127.59    107.68 o 
  -6  16   7     4271.17     4173.65    255.82 o 
  -5  16   7      776.52      886.32    146.68 o 
  -4  16   7     6461.55     5687.13    369.62 o 
  -3  16   7      537.48      478.88    104.14 o 
  -2  16   7      867.52      720.62     99.82 o 
  -1  16   7      221.52      273.72     99.76 o 
   0  16   7      533.70      491.22    204.97 o 
   1  16   7       35.88      -39.73     77.82 o 
   2  16   7      208.85      294.51    128.81 o 
   3  16   7      168.01      302.47    110.08 o 
   4  16   7      106.83      161.44    101.16 o 
   5  16   7        7.61      -49.68    140.01 o 
   6  16   7     1335.25     1242.82    177.33 o 
   7  16   7      493.73      484.37    141.45 o 
   8  16   7     2377.15     2074.37    295.70 o 
 -10  17   7      877.14     1122.50    364.02 o 
  -9  17   7       14.45      -81.63    107.40 o 
  -8  17   7     1712.56     1181.71    179.74 o 
  -7  17   7       73.76      245.88    118.67 o 
  -6  17   7     4268.34     5010.87    286.38 o 
  -5  17   7      226.74      323.10    160.17 o 
  -4  17   7     5299.68     5346.88    273.36 o 
  -3  17   7      615.29      579.41    103.53 o 
  -2  17   7     5388.00     5464.77    414.43 o 
  -1  17   7       39.19       65.12     91.22 o 
   0  17   7    19196.81    19877.52    973.34 o 
   1  17   7      791.34      701.53    143.21 o 
   2  17   7    18948.51    19028.92    534.46 o 
   3  17   7        2.82      -13.25     88.78 o 
   4  17   7     5551.91     5797.49    338.26 o 
   5  17   7        2.70      -47.04    110.89 o 
   6  17   7     4492.54     4627.18    507.39 o 
   7  17   7       38.58       64.96    116.70 o 
  -9  18   7       33.80      -25.92    121.48 o 
  -8  18   7     5327.94     5776.19    340.47 o 
  -7  18   7       65.72      252.21    132.26 o 
  -6  18   7     3550.29     3682.81    329.30 o 
  -5  18   7       49.69       46.89     91.71 o 
  -4  18   7     3878.04     3639.01    197.25 o 
  -3  18   7     2256.40     2145.91    191.91 o 
  -2  18   7     2452.80     2400.13    224.01 o 
  -1  18   7      211.56      214.46    110.08 o 
   0  18   7      361.68      443.02    123.73 o 
   1  18   7      263.58      293.46    121.17 o 
   2  18   7        1.05       62.83    120.97 o 
   3  18   7        0.42      -65.18     96.59 o 
   4  18   7      628.24      589.42    144.04 o 
   5  18   7      313.98      219.49    125.86 o 
   6  18   7     1504.11     1250.93    212.81 o 
  -8  19   7      837.59      659.90    172.46 o 
  -7  19   7     2157.18     2179.80    222.21 o 
  -6  19   7     1592.32     1617.92    199.12 o 
  -5  19   7     2382.40     2257.57    301.30 o 
  -4  19   7     3486.56     3077.73    227.97 o 
  -3  19   7      497.66      512.99    206.09 o 
  -2  19   7     5741.67     5542.27    286.32 o 
  -1  19   7     2361.31     2318.89    205.47 o 
   0  19   7     7904.07     7783.95    341.26 o 
   1  19   7     1670.64     1611.09    190.41 o 
   2  19   7     4703.84     5202.15    333.78 o 
   3  19   7     1334.66     1054.06    177.39 o 
   4  19   7     6987.49     7721.79    367.33 o 
   5  19   7      812.10      826.28    175.81 o 
  -7  20   7     1014.48     1184.38    202.68 o 
  -6  20   7     4048.86     3657.05    271.73 o 
  -5  20   7      729.73      394.50    138.60 o 
  -4  20   7     1130.32     1061.83    264.34 o 
  -3  20   7     2940.22     3508.07    365.14 o 
  -2  20   7      695.60      743.73    239.70 o 
  -1  20   7      562.19      450.76    139.64 o 
   0  20   7      114.05       19.93    109.16 o 
   1  20   7        7.59       -2.72    110.34 o 
   2  20   7       27.85       49.90    137.77 o 
   3  20   7       73.01     -105.11    105.11 o 
  -5  21   7     2441.81     1892.92    313.62 o 
  -4  21   7     1108.83     1019.27    266.58 o 
  -3  21   7     3591.84     3595.25    277.15 o 
  -2  21   7     2302.36     2280.47    333.78 o 
  -1  21   7     4607.91     4242.83    414.43 o 
   0  21   7      689.71      574.63    151.84 o 
   1  21   7     2529.22     2546.62    324.82 o 
 -14   0   8    18004.15    20228.51    772.85 o 
 -12   0   8    13286.83    13681.42    397.25 o 
 -10   0   8     5452.61     5289.03    224.03 o 
  -8   0   8    18254.32    18811.77    422.36 o 
  -6   0   8    25089.89    24284.73    468.81 o 
  -4   0   8     4552.58     4178.00    151.21 o 
  -2   0   8     6888.99     7031.94    222.89 o 
   0   0   8      121.19      123.65     46.75 o 
   2   0   8     1379.53     1619.33    110.89 o 
   4   0   8     7540.80     7912.45    239.05 o 
   6   0   8     8672.31     8993.52    274.06 o 
   8   0   8    11769.73    11568.11    519.71 o 
  10   0   8     8201.20     8452.07    483.87 o 
  12   0   8     2547.62     2446.24    309.14 o 
 -16   1   8      119.05      153.94    116.23 o 
 -15   1   8       17.32       78.11     95.74 o 
 -14   1   8       31.28      -40.63     79.70 o 
 -13   1   8      190.31      177.46     75.65 o 
 -12   1   8      199.02      205.85     65.27 o 
 -11   1   8      486.96      482.58     72.61 o 
 -10   1   8     1064.58     1140.13     85.22 o 
  -9   1   8      839.25      797.38     75.05 o 
  -8   1   8     8139.41     7945.92    237.01 o 
  -7   1   8      916.56      923.02    133.54 o 
  -6   1   8    23469.41    22952.04    436.18 o 
  -5   1   8      437.35      448.35     49.78 o 
  -4   1   8    40856.86    40840.22    461.25 o 
  -3   1   8     8010.99     8423.25    151.60 o 
  -2   1   8    71533.43    69332.27    847.41 o 
  -1   1   8     2819.30     2784.04     81.81 o 
   0   1   8    33484.33    33058.71    381.95 o 
   1   1   8     1840.30     1749.14     71.22 o 
   2   1   8    10440.83    10613.31    268.37 o 
   3   1   8     3344.88     3434.71    158.60 o 
   4   1   8    34263.56    33903.03    550.64 o 
   5   1   8     3870.45     3926.26    180.75 o 
   6   1   8    10605.03    10632.98    311.23 o 
   7   1   8     1239.87     1190.59    129.09 o 
   8   1   8     5055.68     5085.77    240.77 o 
   9   1   8       52.67      135.94     85.49 o 
  10   1   8     2031.33     2012.59    183.69 o 
  11   1   8       15.31       86.18     93.76 o 
  12   1   8      228.77      275.85    192.65 o 
 -16   2   8     2712.81     2724.26    225.69 o 
 -15   2   8     1768.49     1917.61    190.83 o 
 -14   2   8     7159.84     7654.73    326.02 o 
 -13   2   8     3463.82     3440.89    175.77 o 
 -12   2   8     8785.12     8814.17    262.43 o 
 -11   2   8     1748.58     1577.15    101.53 o 
 -10   2   8    10754.05    10208.83    223.47 o 
  -9   2   8     1301.12     1295.18     85.13 o 
  -8   2   8    12411.34    12327.36    256.41 o 
  -7   2   8    17935.93    16672.47    268.41 o 
  -6   2   8     2529.36     2458.49     93.22 o 
  -5   2   8    12607.53    11953.47    201.95 o 
  -4   2   8     7885.22     7875.06    151.19 o 
  -3   2   8      569.97      644.20     47.15 o 
  -2   2   8     5091.27     4760.74    158.88 o 
  -1   2   8      315.63      371.47     40.14 o 
   0   2   8       85.30       76.40     28.64 o 
   1   2   8      311.09      332.26     91.83 o 
   2   2   8      214.43      291.50     45.59 o 
   3   2   8     1752.77     1655.19     77.20 o 
   4   2   8     8002.35     7736.38    166.35 o 
   5   2   8       47.71      104.28     44.66 o 
   6   2   8    13296.37    13594.78    290.46 o 
   7   2   8     1184.57     1381.32    104.35 o 
   8   2   8     5631.09     5660.76    251.62 o 
   9   2   8     4377.51     4658.42    247.54 o 
  10   2   8     5512.63     4840.54    259.55 o 
  11   2   8     1926.58     2125.73    294.58 o 
  12   2   8     3250.16     3069.85    247.05 o 
 -16   3   8       93.59      -42.56    132.17 o 
 -15   3   8       12.94       -0.19     94.24 o 
 -14   3   8      108.09       84.28     91.71 o 
 -13   3   8       55.05      -21.50     66.03 o 
 -12   3   8        6.81       38.89     64.79 o 
 -11   3   8     1482.30     1477.53     99.19 o 
 -10   3   8      223.61      393.70     71.78 o 
  -9   3   8     5389.41     5684.92    159.99 o 
  -8   3   8     1547.35     1711.75    108.64 o 
  -7   3   8     1985.75     1964.46    118.02 o 
  -6   3   8    23918.29    22212.12    417.44 o 
  -5   3   8     7155.17     6988.65    242.83 o 
  -4   3   8    12585.94    12214.73    195.02 o 
  -3   3   8    30963.94    30091.95    354.04 o 
  -2   3   8    23855.85    23495.23    290.45 o 
  -1   3   8    18673.11    19230.34    253.48 o 
   0   3   8    24079.41    24325.81    305.37 o 
   1   3   8    22137.91    21631.18    287.93 o 
   2   3   8    15657.38    15689.82    238.64 o 
   3   3   8    14986.37    15083.02    261.26 o 
   4   3   8     4030.53     4277.21    124.66 o 
   5   3   8    12173.12    12262.96    264.08 o 
   6   3   8     2281.54     2325.35    121.73 o 
   7   3   8     4737.41     4653.49    174.11 o 
   8   3   8     5217.04     4851.85    237.21 o 
   9   3   8      213.05      177.86     95.74 o 
  10   3   8     1680.94     1529.01    172.66 o 
  11   3   8      294.72      333.01    181.45 o 
  12   3   8       12.74       -9.18    111.46 o 
 -16   4   8      881.85      658.60    215.05 o 
 -15   4   8     3314.69     3207.89    331.54 o 
 -14   4   8      449.89      476.44    130.67 o 
 -13   4   8     3542.59     3671.74    213.81 o 
 -12   4   8     2654.87     2682.53    153.70 o 
 -11   4   8    14773.48    14228.60    332.26 o 
 -10   4   8     7787.76     7756.11    195.66 o 
  -9   4   8    15072.75    14179.66    324.63 o 
  -8   4   8     3568.14     3542.54    122.78 o 
  -7   4   8    10732.04    10597.44    206.68 o 
  -6   4   8       69.14      143.38     37.97 o 
  -5   4   8    11010.64    10637.22    167.83 o 
  -4   4   8     6761.97     6470.82    185.55 o 
  -3   4   8     1641.12     1778.25     56.52 o 
  -2   4   8     3771.31     3844.60     83.29 o 
  -1   4   8      243.57      301.10     34.63 o 
   0   4   8      990.87      935.77     80.19 o 
   1   4   8       46.37       72.84     32.04 o 
   2   4   8        9.05       10.55     30.99 o 
   3   4   8     4877.68     4668.94    125.87 o 
   4   4   8     1960.03     1940.11     89.06 o 
   5   4   8     3029.92     2854.31    207.07 o 
   6   4   8     2682.58     2608.38    128.79 o 
   7   4   8     6537.83     6328.48    203.32 o 
   8   4   8     1021.58      835.29     98.18 o 
   9   4   8     6125.63     5833.33    269.06 o 
  10   4   8      498.71      310.42    109.16 o 
  11   4   8     5714.69     5822.07    304.90 o 
  12   4   8     1810.25     1984.74    212.52 o 
 -16   5   8        2.69      -64.96    154.57 o 
 -15   5   8      166.77      409.95    185.93 o 
 -14   5   8       67.77       -1.95    120.97 o 
 -13   5   8       10.20       49.82     99.76 o 
 -12   5   8      164.20       94.28     88.26 o 
 -11   5   8     1448.14     1594.62    124.34 o 
 -10   5   8       13.24      126.90     63.92 o 
  -9   5   8    11948.04    11873.66    238.09 o 
  -8   5   8     1207.44     1087.79    128.04 o 
  -7   5   8    11455.57    11211.28    213.11 o 
  -6   5   8     2768.28     2819.71    131.46 o 
  -5   5   8    22027.27    21746.40    292.32 o 
  -4   5   8      313.81      275.72     57.56 o 
  -3   5   8    25075.48    25455.72    406.50 o 
  -2   5   8      381.70      446.67     65.20 o 
  -1   5   8    16817.54    17036.62    225.63 o 
   0   5   8     4474.68     4383.63    102.88 o 
   1   5   8    85295.06    83482.10   1019.48 o 
   2   5   8     4021.62     4272.33    227.95 o 
   3   5   8    32810.78    33356.19    555.94 o 
   4   5   8      656.93      641.45     70.84 o 
   5   5   8    10226.01     9876.25    383.46 o 
   6   5   8       29.44      -15.57     47.55 o 
   7   5   8     5445.84     5237.29    275.66 o 
   8   5   8      441.70      495.51     87.91 o 
   9   5   8     1421.34     1466.59    292.34 o 
  10   5   8        2.96        1.87     85.45 o 
  11   5   8      753.22      502.91    135.43 o 
  12   5   8       40.96       67.66    116.93 o 
 -15   6   8     3133.90     3026.44    333.78 o 
 -14   6   8       83.91      -78.61     92.97 o 
 -13   6   8     2743.25     2710.61    224.01 o 
 -12   6   8       98.46      -14.78     82.61 o 
 -11   6   8    21560.62    21456.11    770.61 o 
 -10   6   8       64.45       95.57     80.15 o 
  -9   6   8    21341.94    21067.12    407.88 o 
  -8   6   8      569.84      644.73     90.37 o 
  -7   6   8    10388.17    10725.19    267.24 o 
  -6   6   8       49.59       75.79     52.94 o 
  -5   6   8    16464.07    15973.32    319.54 o 
  -4   6   8      840.91      986.05     84.72 o 
  -3   6   8     1923.81     1953.57    103.52 o 
  -2   6   8      285.41      284.96     56.82 o 
  -1   6   8      940.72      842.60     89.83 o 
   0   6   8       43.90      110.28     30.89 o 
   1   6   8     3187.47     3255.03     97.22 o 
   2   6   8      737.98      741.72     64.67 o 
   3   6   8     3187.72     3059.64    103.88 o 
   4   6   8      300.62      282.05     58.88 o 
   5   6   8     2823.85     2666.91    173.97 o 
   6   6   8      148.61       98.41     55.53 o 
   7   6   8     6775.30     6951.21    218.35 o 
   8   6   8        5.19      -31.53     56.39 o 
   9   6   8     3938.94     3733.54    180.63 o 
  10   6   8      122.33      111.85     89.40 o 
  11   6   8     6470.40     5929.64    399.87 o 
 -15   7   8      311.71      389.28    138.96 o 
 -14   7   8      117.82      121.93    127.69 o 
 -13   7   8      262.00      187.67    133.29 o 
 -12   7   8      205.81      294.35    110.66 o 
 -11   7   8      887.32     1051.40    146.39 o 
 -10   7   8       85.26      139.48     89.25 o 
  -9   7   8     8347.04     8582.63    778.45 o 
  -8   7   8     1033.49      952.17     99.52 o 
  -7   7   8     7232.04     7487.90    321.87 o 
  -6   7   8     7938.34     7817.11    256.38 o 
  -5   7   8    15831.05    16447.71    330.74 o 
  -4   7   8     3865.20     3903.30    149.88 o 
  -3   7   8    19497.30    19507.10    353.26 o 
  -2   7   8      646.93      640.28    103.39 o 
  -1   7   8    23037.58    22859.21    382.62 o 
   0   7   8     6077.23     5871.32    172.83 o 
   1   7   8    46492.36    45525.55    618.80 o 
   2   7   8     5216.16     5072.70    126.01 o 
   3   7   8    22014.88    21716.31    362.34 o 
   4   7   8     1726.87     1607.04    124.94 o 
   5   7   8    11439.82    10831.35    258.81 o 
   6   7   8       39.71        8.38     51.33 o 
   7   7   8     5879.53     5458.64    197.71 o 
   8   7   8     3490.85     3355.09    167.26 o 
   9   7   8     1260.90     1097.36    118.50 o 
  10   7   8      728.69      594.91    239.70 o 
  11   7   8      460.62      455.63    136.85 o 
 -15   8   8     3623.85     3672.80    332.66 o 
 -14   8   8      920.31      777.44    163.80 o 
 -13   8   8     3644.46     3832.81    258.69 o 
 -12   8   8     4602.63     4563.78    658.60 o 
 -11   8   8     5742.52     5434.27    284.79 o 
 -10   8   8     6553.93     6811.31    306.99 o 
  -9   8   8     6895.19     7637.12    315.34 o 
  -8   8   8     2424.40     2622.13    237.86 o 
  -7   8   8    13784.62    13854.62    318.89 o 
  -6   8   8       88.44       73.38     73.26 o 
  -5   8   8     9445.20     9584.38    246.71 o 
  -4   8   8     2757.06     2917.47    136.75 o 
  -3   8   8      219.72      217.53     57.49 o 
  -2   8   8     5577.07     5118.42    206.00 o 
  -1   8   8      279.85      337.36     63.35 o 
   0   8   8      119.07       94.70     49.39 o 
   1   8   8     1727.61     1571.55    112.71 o 
   2   8   8      252.40      170.92     65.84 o 
   3   8   8     2428.75     2660.15    163.48 o 
   4   8   8     4002.49     3915.21    173.05 o 
   5   8   8     2072.28     2038.15    140.89 o 
   6   8   8     6108.83     6095.72    201.62 o 
   7   8   8     4660.95     4544.14    223.61 o 
   8   8   8      614.53      794.95    106.76 o 
   9   8   8     5054.12     5040.95    293.43 o 
  10   8   8     1326.91     1378.67    170.72 o 
  11   8   8     4233.25     4594.54    389.79 o 
 -15   9   8       66.22       91.92    131.34 o 
 -14   9   8      216.77      384.18    140.98 o 
 -13   9   8       44.70      120.72    108.99 o 
 -12   9   8      324.00      216.63    117.09 o 
 -11   9   8       91.97      115.14     96.88 o 
 -10   9   8      362.55      240.06    100.11 o 
  -9   9   8     1383.19     1520.61    164.72 o 
  -8   9   8     2625.81     2749.20    196.34 o 
  -7   9   8     2013.59     2446.81    141.41 o 
  -6   9   8    16577.26    16499.52    572.03 o 
  -5   9   8     7098.20     6709.31    306.79 o 
  -4   9   8     7088.51     7453.33    215.58 o 
  -3   9   8    14147.43    14577.46    304.56 o 
  -2   9   8    24368.82    23562.93    404.61 o 
  -1   9   8    14062.76    13960.75    290.14 o 
   0   9   8    10579.72    10376.58    241.49 o 
   1   9   8     6468.03     6176.67    180.56 o 
   2   9   8    11378.06    11423.84    555.56 o 
   3   9   8     4192.12     4067.14    202.59 o 
   4   9   8     9618.02     9249.18    348.34 o 
   5   9   8     9687.45    10213.43    336.85 o 
   6   9   8     2459.65     2112.92    168.56 o 
   7   9   8     2517.65     2496.22    403.23 o 
   8   9   8     6074.52     5394.87    270.66 o 
   9   9   8       66.91      105.63    101.18 o 
  10   9   8     1230.15     1311.22    178.90 o 
  11   9   8      327.46      331.54    185.93 o 
 -13  10   8     2116.80     2127.36    224.01 o 
 -12  10   8     8937.44     9308.83    530.91 o 
 -11  10   8      445.08      241.41    107.05 o 
 -10  10   8     2263.34     2327.57    389.79 o 
  -9  10   8      180.71       79.61     92.57 o 
  -8  10   8    10005.64     9795.45    362.70 o 
  -7  10   8     6469.55     6476.24    222.36 o 
  -6  10   8     3301.05     3422.51    161.51 o 
  -5  10   8     1308.78     1307.27    108.10 o 
  -4  10   8     2864.34     3099.22    143.86 o 
  -3  10   8      866.97      830.58     90.49 o 
  -2  10   8     3177.31     3137.95    137.32 o 
  -1  10   8        2.30       -9.30     57.63 o 
   0  10   8      365.06      284.15     63.15 o 
   1  10   8       77.94       71.63     53.87 o 
   2  10   8      156.80       51.66     66.97 o 
   3  10   8      138.70       94.46     69.44 o 
   4  10   8     6702.53     6929.12    273.08 o 
   5  10   8      613.13      496.27    110.66 o 
   6  10   8     5497.40     5070.10    253.79 o 
   7  10   8      778.32      529.83    202.73 o 
   8  10   8     6867.32     6472.87    299.64 o 
   9  10   8     1824.18     1634.49    178.97 o 
  10  10   8     6167.46     6330.35    322.57 o 
 -14  11   8        5.40       12.99    123.87 o 
 -13  11   8        1.92       94.03    122.69 o 
 -12  11   8      307.17      290.47    132.26 o 
 -11  11   8        0.77      119.03    106.21 o 
 -10  11   8      969.12     1076.52    181.45 o 
  -9  11   8        2.32       -6.44    141.13 o 
  -8  11   8     4056.22     4568.75    257.31 o 
  -7  11   8      603.77      824.14    277.78 o 
  -6  11   8    13088.06    13241.56    318.14 o 
  -5  11   8      340.01      427.84     81.52 o 
  -4  11   8    21740.46    22118.30    414.66 o 
  -3  11   8      743.89      904.72     90.50 o 
  -2  11   8    39778.83    39408.79    589.81 o 
  -1  11   8     1852.87     1904.30    113.83 o 
   0  11   8    15752.95    15026.63    308.87 o 
   1  11   8      110.50      203.83     79.98 o 
   2  11   8     7063.50     7680.47    323.70 o 
   3  11   8      525.13      581.75    125.45 o 
   4  11   8    18590.33    18502.21    484.43 o 
   5  11   8      220.95       99.21     82.25 o 
   6  11   8     9086.02     9029.72    678.76 o 
   7  11   8       37.43        2.53     78.40 o 
   8  11   8     3088.71     3126.89    235.22 o 
   9  11   8       60.98       -1.43     94.16 o 
  10  11   8     1318.26     1080.03    200.49 o 
 -14  12   8     9148.68    10224.02    656.36 o 
 -13  12   8       65.35       55.70    121.11 o 
 -12  12   8     6459.38     6621.73    355.61 o 
 -11  12   8      115.77       83.26    132.17 o 
 -10  12   8     3550.95     3035.32    232.96 o 
  -9  12   8       51.36       87.57     95.04 o 
  -8  12   8    10325.53     9682.29    395.39 o 
  -7  12   8     1093.45     1426.94    415.55 o 
  -6  12   8     6392.93     6212.60    237.24 o 
  -5  12   8     1042.49     1339.19    118.18 o 
  -4  12   8     4299.16     4463.08    285.82 o 
  -3  12   8      805.10      813.40     97.51 o 
  -2  12   8     1090.35     1025.29     98.01 o 
  -1  12   8       36.43      -33.89     47.38 o 
   0  12   8      230.05      191.28     60.98 o 
   1  12   8        5.75      -59.90     60.97 o 
   2  12   8      188.34      136.17     79.65 o 
   3  12   8      219.81      161.82     87.65 o 
   4  12   8     3229.65     3318.82    225.13 o 
   5  12   8     1031.09      915.83    148.67 o 
   6  12   8     4161.65     3928.68    529.79 o 
   7  12   8      149.12       24.50     89.49 o 
   8  12   8     5936.38     5894.32    301.68 o 
   9  12   8      211.04      194.78    142.25 o 
 -13  13   8      209.49      221.21    148.93 o 
 -12  13   8      547.80      496.31    319.22 o 
 -11  13   8      462.72      487.08    150.46 o 
 -10  13   8      519.52      720.49    161.89 o 
  -9  13   8     2660.34     2412.42    218.58 o 
  -8  13   8     2703.42     2638.29    212.19 o 
  -7  13   8       47.16       34.22     85.14 o 
  -6  13   8     6553.94     7092.05    449.15 o 
  -5  13   8     1447.85     1545.90    185.28 o 
  -4  13   8    12171.96    12830.10    312.51 o 
  -3  13   8     3916.99     4021.74    170.45 o 
  -2  13   8    19944.53    20471.70    398.03 o 
  -1  13   8     3355.28     3269.41    152.31 o 
   0  13   8    13246.81    12566.70    378.95 o 
   1  13   8     3236.07     3561.63    206.16 o 
   2  13   8     9967.78     9840.36    346.11 o 
   3  13   8     1416.74     1516.47    158.31 o 
   4  13   8     8549.10     9130.07    459.23 o 
   5  13   8     4964.41     4689.99    439.07 o 
   6  13   8     4741.92     4977.97    461.47 o 
   7  13   8      813.40      874.59    155.55 o 
   8  13   8     3777.95     3602.02    252.24 o 
   9  13   8       91.90      132.45    113.18 o 
 -12  14   8     3821.98     3664.91    286.71 o 
 -11  14   8     1926.16     1928.80    219.44 o 
 -10  14   8     6847.92     7073.26    359.31 o 
  -9  14   8     3162.43     2773.24    238.36 o 
  -8  14   8     2983.11     3578.87    353.94 o 
  -7  14   8     4205.39     3922.32    252.02 o 
  -6  14   8     1477.53     1255.69    162.22 o 
  -5  14   8     4732.61     4968.00    201.21 o 
  -4  14   8     2646.08     2194.11    199.82 o 
  -3  14   8      396.33      452.28    107.13 o 
  -2  14   8      444.33      372.43     82.43 o 
  -1  14   8       46.65       19.21     53.06 o 
   0  14   8       27.60      -55.69     68.89 o 
   1  14   8      252.54      282.53     97.86 o 
   2  14   8      854.86      630.08    129.09 o 
   3  14   8      409.29      431.51    111.63 o 
   4  14   8     1513.83     1571.17    162.31 o 
   5  14   8      163.81      272.61    106.84 o 
   6  14   8     3324.53     3255.80    236.49 o 
   7  14   8     1327.45     1728.87    228.49 o 
   8  14   8     2533.11     2268.01    220.11 o 
 -12  15   8        4.94       36.89    127.51 o 
 -11  15   8      709.82      598.13    221.77 o 
 -10  15   8      479.02      220.95    249.78 o 
  -9  15   8     3404.36     3244.18    253.38 o 
  -8  15   8      722.35      395.66    137.78 o 
  -7  15   8     2069.49     1970.58    380.82 o 
  -6  15   8     3903.70     4197.47    539.87 o 
  -5  15   8     4512.87     4426.92    328.33 o 
  -4  15   8     2826.74     2643.90    155.96 o 
  -3  15   8     5038.70     5376.28    281.41 o 
  -2  15   8      663.49      620.25     98.55 o 
  -1  15   8     6869.75     7233.50    799.73 o 
   0  15   8     8200.24     8786.25    333.68 o 
   1  15   8    13050.03    12544.02    781.81 o 
   2  15   8     9399.29     9551.45    357.82 o 
   3  15   8     8655.12     8650.50    451.39 o 
   4  15   8     1247.19     1097.56    154.29 o 
   5  15   8     5265.78     5302.37    405.47 o 
   6  15   8      736.90      680.98    147.59 o 
   7  15   8     2813.61     2584.70    225.39 o 
   8  15   8      939.76     1030.22    187.22 o 
 -11  16   8     7288.05     6796.60    528.67 o 
 -10  16   8     2476.68     2615.18    334.90 o 
  -9  16   8     4796.29     5430.43    330.24 o 
  -8  16   8      322.76      533.50    203.85 o 
  -7  16   8     4624.76     4697.17    468.19 o 
  -6  16   8      314.43      247.99    148.97 o 
  -5  16   8     2709.89     2580.23    215.05 o 
  -4  16   8      293.37      195.60     80.05 o 
  -3  16   8     1385.91     1193.72    126.13 o 
  -2  16   8       76.73       29.24     86.95 o 
  -1  16   8       65.20       66.18     88.32 o 
   0  16   8      164.69      165.62     95.04 o 
   1  16   8      971.59      986.62    146.21 o 
   2  16   8       68.07       71.53     91.50 o 
   3  16   8     1252.37     1019.39    346.10 o 
   4  16   8      166.44       41.55     94.88 o 
   5  16   8      738.21      623.98    145.44 o 
   6  16   8      290.44      303.56    121.11 o 
   7  16   8     3687.19     3440.42    254.89 o 
 -10  17   8      397.06      170.94    137.78 o 
  -9  17   8     2646.07     2650.02    256.60 o 
  -8  17   8       24.51      -94.25    159.05 o 
  -7  17   8     5634.59     5762.45    320.62 o 
  -6  17   8      168.72      321.37    122.69 o 
  -5  17   8     7473.81     7811.49    344.92 o 
  -4  17   8       96.05       86.48     95.74 o 
  -3  17   8     5533.69     5128.85    212.19 o 
  -2  17   8        5.42      -53.51     83.15 o 
  -1  17   8     8655.89     9211.21    590.28 o 
   0  17   8      210.71      182.78    106.70 o 
   1  17   8    18560.84    18898.69    535.89 o 
   2  17   8      331.57      147.85    112.47 o 
   3  17   8     9231.27     9346.28    384.12 o 
   4  17   8       17.25      -51.34     95.14 o 
   5  17   8     3848.61     3861.44    268.07 o 
   6  17   8       36.62       22.98    110.75 o 
  -9  18   8     6692.26     6918.45    389.63 o 
  -8  18   8      101.32      103.78    132.26 o 
  -7  18   8     2730.59     2794.87    240.77 o 
  -6  18   8      590.87      779.59    420.03 o 
  -5  18   8     2236.83     1662.76    185.01 o 
  -4  18   8      403.30      367.52    119.59 o 
  -3  18   8     1554.47     1264.23    222.89 o 
  -2  18   8     1082.83     1105.65    163.25 o 
  -1  18   8      246.73      224.15    114.83 o 
   0  18   8       99.76      122.07    108.75 o 
   1  18   8      128.91      205.70    108.43 o 
   2  18   8       95.87      183.53    109.06 o 
   3  18   8      730.65      521.68    149.53 o 
   4  18   8      160.33      374.10    137.81 o 
   5  18   8     1941.47     1728.73    269.94 o 
  -8  19   8      717.72      783.15    181.98 o 
  -7  19   8     2497.47     2285.88    238.08 o 
  -6  19   8     3796.81     3520.77    863.58 o 
  -5  19   8     3537.37     3458.58    252.90 o 
  -4  19   8      974.24      935.20    171.60 o 
  -3  19   8     5345.23     4679.66    405.47 o 
  -2  19   8     2038.49     1775.61    551.08 o 
  -1  19   8     6355.20     6584.71    448.03 o 
   0  19   8     2394.56     2288.45    209.52 o 
   1  19   8     5808.34     5984.22    317.43 o 
   2  19   8     1733.96     1849.55    208.29 o 
   3  19   8     4347.03     4576.99    292.72 o 
   4  19   8      462.12      460.77    182.57 o 
  -6  20   8       90.33       50.25    119.40 o 
  -5  20   8     1340.71     1314.20    423.39 o 
  -4  20   8      457.16      188.17    183.69 o 
  -3  20   8      337.64      259.86    194.89 o 
  -2  20   8     1131.65     1164.88    277.78 o 
  -1  20   8       29.42       42.03    116.03 o 
   0  20   8        4.24      -35.12    105.11 o 
   1  20   8      135.13      126.70    121.94 o 
   2  20   8       28.77      -86.08    110.99 o 
  -4  21   8     3714.52     4117.39    425.63 o 
  -3  21   8     2840.13     2090.06    331.54 o 
  -2  21   8     5485.68     6241.04    501.79 o 
  -1  21   8     1893.28     2112.35    573.48 o 
   0  21   8     4288.72     3760.95    274.95 o 
 -15   0   9     7242.15     7334.24    461.47 o 
 -13   0   9    20473.00    20340.52    741.49 o 
 -11   0   9     5265.52     5493.11    242.83 o 
  -9   0   9     7803.03     7878.42    271.06 o 
  -7   0   9    10526.09     9493.09    276.36 o 
  -5   0   9     9383.71     9272.70    251.71 o 
  -3   0   9     4967.21     4857.79    166.17 o 
  -1   0   9     1891.89     1857.58    193.77 o 
   1   0   9      205.36      179.21     55.98 o 
   3   0   9     6123.45     6287.63    215.27 o 
   5   0   9    14140.97    14205.03    430.11 o 
   7   0   9     7474.90     6827.96    374.10 o 
  11   0   9     5882.55     6601.71    454.75 o 
 -16   1   9       15.52      -77.89    102.05 o 
 -15   1   9       38.79      -78.46     89.40 o 
 -14   1   9       66.77      114.64     99.76 o 
 -13   1   9     1100.35     1376.79    125.36 o 
 -12   1   9        7.83       28.67     57.64 o 
 -11   1   9     3211.50     3480.60    136.24 o 
 -10   1   9     1538.65     1350.62    116.72 o 
  -9   1   9     3684.15     3768.74    131.08 o 
  -8   1   9     4103.64     3709.22    125.42 o 
  -7   1   9    16402.29    15211.58    256.69 o 
  -6   1   9       62.99      147.19     40.86 o 
  -5   1   9    16483.34    15923.62    247.68 o 
  -4   1   9     3983.37     4080.85    140.77 o 
  -3   1   9    75023.21    71302.30    724.76 o 
  -2   1   9     4052.09     3846.48    102.66 o 
  -1   1   9    59968.73    59257.23    618.92 o 
   0   1   9      661.10      607.79     51.63 o 
   1   1   9    11887.98    11811.13    200.63 o 
   2   1   9      348.87      404.26     52.06 o 
   3   1   9    21596.74    20752.02    453.64 o 
   4   1   9     4437.99     4418.10    176.54 o 
   5   1   9     7552.30     7544.69    177.30 o 
   6   1   9     1854.82     1946.34    115.33 o 
   7   1   9     3435.88     3214.31    374.10 o 
   8   1   9        8.87        9.21     70.44 o 
   9   1   9     2030.18     1996.51    178.20 o 
  10   1   9       30.70      117.89    102.09 o 
  11   1   9       85.75       92.71    308.02 o 
 -16   2   9     1153.53      913.98    228.49 o 
 -15   2   9     2819.69     2847.78    214.63 o 
 -14   2   9     3379.19     3115.89    216.94 o 
 -13   2   9     7836.72     8227.42    286.33 o 
 -12   2   9     1927.55     1859.13    132.29 o 
 -11   2   9    10035.59     9536.50    225.87 o 
 -10   2   9     1124.44     1001.63     83.00 o 
  -9   2   9     7644.32     6945.90    178.26 o 
  -8   2   9      970.07     1044.33     89.56 o 
  -7   2   9     6891.90     6572.60    160.94 o 
  -6   2   9    21744.80    20794.54    303.95 o 
  -5   2   9      429.88      457.51     60.14 o 
  -4   2   9      355.11      394.99     45.89 o 
  -3   2   9     4600.63     4771.00    114.99 o 
  -2   2   9     1474.53     1433.56     65.51 o 
  -1   2   9     1600.37     1584.07     68.00 o 
   0   2   9       48.38       61.67     33.07 o 
   1   2   9       76.75       64.18     33.73 o 
   2   2   9     7410.35     7392.12    185.60 o 
   3   2   9     4256.40     4111.22    123.62 o 
   4   2   9      874.52      889.21     71.03 o 
   5   2   9    15274.34    14936.80    582.28 o 
   6   2   9      962.79      981.48     92.86 o 
   7   2   9     9685.55     9147.27    469.31 o 
   8   2   9     3571.94     3103.46    194.00 o 
   9   2   9     7632.94     7226.09    310.03 o 
  10   2   9     2662.93     2756.53    214.60 o 
  11   2   9     5365.61     5530.21    842.29 o 
 -16   3   9       61.94      -62.72    132.17 o 
 -15   3   9       13.07      -20.16    132.17 o 
 -14   3   9      163.44      298.85    113.46 o 
 -13   3   9      403.45      404.95     92.32 o 
 -12   3   9      240.25      220.46     75.14 o 
 -11   3   9      265.03      254.00     63.62 o 
 -10   3   9     9558.72     9492.23    218.17 o 
  -9   3   9     1549.32     1402.00    109.29 o 
  -8   3   9     6777.04     6398.87    165.44 o 
  -7   3   9    10125.36     9894.57    201.67 o 
  -6   3   9     4396.15     4373.95    124.51 o 
  -5   3   9    15461.16    14829.67    288.75 o 
  -4   3   9    28889.75    28529.31    358.85 o 
  -3   3   9    18719.68    18377.22    287.12 o 
  -2   3   9    13482.12    13627.07    206.08 o 
  -1   3   9    16806.86    16569.60    238.30 o 
   0   3   9    24259.67    23962.28    313.55 o 
   1   3   9    25989.70    26038.62    391.56 o 
   2   3   9     7231.70     7324.74    195.94 o 
   3   3   9    11024.30    11333.30    209.85 o 
   4   3   9    14238.59    14446.16    250.75 o 
   5   3   9     1626.94     1774.82    149.57 o 
   6   3   9     9630.90     9881.16    250.91 o 
   7   3   9      996.91      875.90     94.96 o 
   8   3   9      186.40      185.06     89.84 o 
   9   3   9     1328.81     1380.03    150.46 o 
  10   3   9       47.56       62.61    156.81 o 
  11   3   9       37.91       75.52    101.72 o 
 -16   4   9     4292.69     5190.42    427.87 o 
 -15   4   9      716.94     1211.92    241.94 o 
 -14   4   9     2878.79     2719.10    218.16 o 
 -13   4   9      632.59      465.79    187.05 o 
 -12   4   9     4641.70     4526.61    246.97 o 
 -11   4   9     3831.75     4142.14    230.47 o 
 -10   4   9    12163.50    11829.79    247.63 o 
  -9   4   9     8666.39     8263.45    285.70 o 
  -8   4   9     4354.57     4208.69    134.88 o 
  -7   4   9       48.33       44.15     39.82 o 
  -6   4   9     9353.11     9072.45    181.96 o 
  -5   4   9     1074.07     1237.43     81.88 o 
  -4   4   9     3056.75     2844.63     84.27 o 
  -3   4   9      689.51      618.54     89.56 o 
  -2   4   9      103.65      119.37     28.56 o 
  -1   4   9      109.55      147.25     33.85 o 
   0   4   9     1853.02     1860.10     86.56 o 
   1   4   9      245.64      213.11     40.93 o 
   2   4   9    11087.94    11022.00    285.97 o 
   3   4   9      595.54      806.05     68.89 o 
   4   4   9     4397.42     4424.94    175.14 o 
   5   4   9     5387.28     5559.42    215.81 o 
   6   4   9     8210.72     7520.69    219.05 o 
   7   4   9     2131.46     2064.94    126.15 o 
   8   4   9     5762.58     5458.60    256.38 o 
   9   4   9     1178.04     1071.39    151.82 o 
  10   4   9     4265.14     4766.73    267.23 o 
  11   4   9     1095.82      868.72    166.23 o 
 -16   5   9      104.04      271.06    176.97 o 
 -15   5   9       18.18       53.76    143.37 o 
 -14   5   9      230.63      149.40    112.26 o 
 -13   5   9       62.56        7.42     94.24 o 
 -12   5   9      622.42      646.75    127.47 o 
 -11   5   9        9.88      142.58    148.97 o 
 -10   5   9     8364.63     8289.91    309.62 o 
  -9   5   9      661.44      828.33    108.37 o 
  -8   5   9    14214.18    14373.65    324.38 o 
  -7   5   9      648.52      744.90     87.50 o 
  -6   5   9    27612.76    27096.81    456.45 o 
  -5   5   9     2982.44     3067.34    138.30 o 
  -4   5   9    24462.67    24133.49    540.78 o 
  -3   5   9       46.43       74.95     50.95 o 
  -2   5   9    10208.45    10185.25    237.98 o 
  -1   5   9      414.28      475.40     72.45 o 
   0   5   9    40236.38    40197.68    630.51 o 
   1   5   9     5262.42     5359.77    185.27 o 
   2   5   9    47094.68    46198.83    854.35 o 
   3   5   9     1045.18     1071.75     73.35 o 
   4   5   9    10143.37    10128.04    239.06 o 
   5   5   9       79.01      178.68     58.36 o 
   6   5   9     6291.62     6473.87    206.21 o 
   7   5   9       36.45       43.99     60.51 o 
   8   5   9     1881.75     1671.90    126.49 o 
   9   5   9       97.42      144.49     90.29 o 
  10   5   9      154.51      303.83    115.60 o 
  11   5   9        2.35      219.94    120.46 o 
 -15   6   9       78.62      132.43    120.55 o 
 -14   6   9     2222.04     2233.41    213.06 o 
 -13   6   9      143.19       30.57     97.86 o 
 -12   6   9     5742.48     5946.00    393.15 o 
 -11   6   9       22.39       32.25     83.40 o 
 -10   6   9    18775.31    18319.76    499.80 o 
  -9   6   9     1281.34     1472.62    119.37 o 
  -8   6   9     7787.64     7415.43    231.30 o 
  -7   6   9      565.57      668.63     89.87 o 
  -6   6   9     8932.36     8852.86    239.30 o 
  -5   6   9     1354.95     1618.68    108.57 o 
  -4   6   9     6118.54     6180.72    191.28 o 
  -3   6   9     1442.17     1301.72     93.43 o 
  -2   6   9      505.87      465.59     78.76 o 
  -1   6   9     1063.69      963.69     83.07 o 
   0   6   9     2313.02     2202.37    114.28 o 
   1   6   9      538.40      606.79     78.28 o 
   2   6   9     9651.78     9276.28    193.36 o 
   3   6   9      303.82      413.67     92.05 o 
   4   6   9     6017.90     6201.58    194.63 o 
   5   6   9      331.08      344.30     69.46 o 
   6   6   9     9955.86    10204.72    263.40 o 
   7   6   9       53.66       61.61     62.25 o 
   8   6   9     6018.76     6423.52    541.45 o 
   9   6   9       70.82       54.30     89.49 o 
  10   6   9     2820.68     2400.60    330.42 o 
  11   6   9       22.71       70.33    107.40 o 
 -15   7   9        5.37       -6.56    108.47 o 
 -14   7   9       41.22       10.10    249.78 o 
 -13   7   9      151.85      111.49    103.53 o 
 -12   7   9     1321.48     1404.97    163.94 o 
 -11   7   9       37.31      209.31    100.62 o 
 -10   7   9     6311.73     6577.60    298.36 o 
  -9   7   9      160.73      194.09     75.56 o 
  -8   7   9     9637.52    10065.35    275.02 o 
  -7   7   9     9061.09     8782.36    283.25 o 
  -6   7   9    24852.60    25166.21    451.84 o 
  -5   7   9     3466.48     3218.86    147.33 o 
  -4   7   9    19726.11    20171.05    428.40 o 
  -3   7   9     1065.52     1090.31     97.83 o 
  -2   7   9    12736.32    13117.73    290.80 o 
  -1   7   9     3869.31     3383.59    211.96 o 
   0   7   9    28609.68    28115.12    452.59 o 
   1   7   9     3300.34     2950.36    132.22 o 
   2   7   9    23482.23    23095.34    545.30 o 
   3   7   9     3294.37     3455.54    569.00 o 
   4   7   9    13632.21    13035.92    846.77 o 
   5   7   9       31.49       69.19     54.70 o 
   6   7   9     5773.53     5772.74    199.15 o 
   7   7   9      149.80      116.25     64.82 o 
   8   7   9     1947.22     1937.53    138.23 o 
   9   7   9      808.87      674.01    108.93 o 
  10   7   9       43.98       98.87    101.66 o 
  11   7   9       46.80       67.40    108.99 o 
 -15   8   9     1025.86     1097.43    276.66 o 
 -14   8   9     3615.43     3859.77    371.86 o 
 -13   8   9     1976.63     1774.49    199.57 o 
 -12   8   9     4600.29     4448.77    267.47 o 
 -11   8   9     5148.40     5395.75    284.17 o 
 -10   8   9     3024.39     2806.66    209.80 o 
  -9   8   9     6805.31     6886.74    304.02 o 
  -8   8   9     5702.97     5833.70    229.77 o 
  -7   8   9      169.22      179.99     68.06 o 
  -6   8   9     7369.77     7727.41    246.32 o 
  -5   8   9      458.55      436.04     80.08 o 
  -4   8   9      590.47      725.97     91.89 o 
  -3   8   9     1875.74     1844.90    111.63 o 
  -2   8   9      102.78      124.58     55.34 o 
  -1   8   9       66.00       94.02     52.96 o 
   0   8   9      101.46       72.51     47.75 o 
   1   8   9      233.48      217.82     58.66 o 
   2   8   9     6409.85     6763.11    255.73 o 
   3   8   9      484.12      546.67    103.05 o 
   4   8   9     5990.38     5687.82    242.34 o 
   5   8   9     6850.83     6903.00    280.41 o 
   6   8   9     3970.58     4030.31    219.09 o 
   7   8   9     3705.16     3548.59    216.39 o 
   8   8   9     6726.49     6482.05    296.92 o 
   9   8   9     1330.52     1291.32    176.37 o 
  10   8   9     4228.49     4538.53    416.67 o 
 -15   9   9       10.29      -26.46    117.12 o 
 -14   9   9      106.20       91.02    124.87 o 
 -13   9   9     1069.07      915.87    169.04 o 
 -12   9   9      101.41      178.14    148.97 o 
 -11   9   9      768.43     1024.56    163.89 o 
 -10   9   9     2538.10     2719.75    393.15 o 
  -9   9   9     1425.02     1299.77    175.85 o 
  -8   9   9     2840.24     2901.72    160.83 o 
  -7   9   9    10501.43    10246.43    332.11 o 
  -6   9   9     4065.64     4440.24    289.41 o 
  -5   9   9    11473.70    11770.34    290.23 o 
  -4   9   9     7537.91     7817.03    228.89 o 
  -3   9   9    20810.37    20040.28    383.73 o 
  -2   9   9    22548.35    21414.95    674.07 o 
  -1   9   9    20035.30    18876.93    358.58 o 
   0   9   9     5036.38     4832.88    212.47 o 
   1   9   9     9605.03     9251.95    234.45 o 
   2   9   9     4714.28     4276.58    207.43 o 
   3   9   9     6794.13     7051.61    331.54 o 
   4   9   9     6175.52     5829.22    256.48 o 
   5   9   9     2343.73     2025.18    238.58 o 
   6   9   9     4612.86     4364.40    235.24 o 
   7   9   9     1820.45     1987.40    281.14 o 
   8   9   9      104.74       17.50     89.40 o 
   9   9   9     2086.39     1986.85    193.89 o 
  10   9   9        8.93     -134.41    134.41 o 
 -14  10   9     3751.60     3590.96    281.10 o 
 -13  10   9     9289.29    10066.42    555.56 o 
 -12  10   9     1167.13     1119.50    173.90 o 
 -11  10   9     4235.20     4064.58    528.67 o 
 -10  10   9       51.70      -66.71     66.71 o 
  -9  10   9     5502.79     5510.14    285.01 o 
  -8  10   9     1873.97     2012.40    180.25 o 
  -7  10   9     3176.02     3538.69    173.33 o 
  -6  10   9     2788.24     2707.96    149.50 o 
  -5  10   9      548.06      608.63     94.09 o 
  -4  10   9      504.58      548.00     88.34 o 
  -3  10   9      534.47      417.31     78.74 o 
  -2  10   9        8.15       -2.05     50.89 o 
  -1  10   9      613.63      723.52     90.41 o 
   0  10   9       98.05       85.01     53.90 o 
   1  10   9      287.26      392.29     90.99 o 
   2  10   9      711.18      668.96    183.69 o 
   3  10   9     2992.08     2882.04    186.91 o 
   4  10   9      485.90      447.29    146.73 o 
   5  10   9     6578.98     6120.75    275.84 o 
   6  10   9      447.62      331.17    118.73 o 
   7  10   9     6248.22     6275.52    472.67 o 
   8  10   9     1487.62     1815.55    183.56 o 
   9  10   9     8375.83     8272.85    492.83 o 
  10  10   9     2149.22     2049.12    204.91 o 
 -14  11   9        1.45       92.86    129.07 o 
 -13  11   9     1048.90     1015.07    349.46 o 
 -12  11   9      168.29      151.06    107.64 o 
 -11  11   9     1811.65     1456.76    186.12 o 
 -10  11   9       34.89       19.84     86.12 o 
  -9  11   9     3911.17     3851.37    250.23 o 
  -8  11   9        3.51        7.00     81.57 o 
  -7  11   9     8133.03     8445.17    266.08 o 
  -6  11   9      200.10      123.80     72.72 o 
  -5  11   9    12997.63    12782.18    314.51 o 
  -4  11   9      457.68      320.54     81.40 o 
  -3  11   9    34307.74    34980.25    562.41 o 
  -2  11   9     1421.57     1404.38    183.26 o 
  -1  11   9    30447.86    29980.79    498.30 o 
   0  11   9      949.51      907.42     92.59 o 
   1  11   9    10582.41    10700.29    347.22 o 
   2  11   9      100.73      116.33     76.71 o 
   3  11   9     7555.29     7753.01    420.03 o 
   4  11   9      163.57      117.31     88.32 o 
   5  11   9     7536.08     8305.35    328.20 o 
   6  11   9        5.32        6.46     80.37 o 
   7  11   9     2333.67     2435.06    238.58 o 
   8  11   9       70.59      110.30    145.61 o 
   9  11   9      635.71      708.54    160.17 o 
 -13  12   9    10531.34    10905.03    642.92 o 
 -12  12   9      292.38      147.85    125.14 o 
 -11  12   9     4444.87     4346.24    291.45 o 
 -10  12   9      106.78      160.35    112.85 o 
  -9  12   9     5486.70     5545.34    301.68 o 
  -8  12   9      163.48      213.06    104.40 o 
  -7  12   9     7542.04     7377.52    328.20 o 
  -6  12   9     2162.61     2492.24    154.50 o 
  -5  12   9      862.02      882.29    106.48 o 
  -4  12   9       59.49       61.01     61.38 o 
  -3  12   9      321.46      331.74    108.20 o 
  -2  12   9      485.33      560.47     88.10 o 
  -1  12   9       23.96       51.97     56.37 o 
   0  12   9       33.50        6.70    114.25 o 
   1  12   9      928.33      886.74    191.53 o 
   2  12   9      344.39       93.68    162.41 o 
   3  12   9     1713.97     1773.17    234.10 o 
   4  12   9       15.23      -26.65     75.13 o 
   5  12   9     5288.05     5750.07    281.94 o 
   6  12   9      143.54       22.61     87.08 o 
   7  12   9     5838.79     6294.44    309.87 o 
   8  12   9      124.62       43.20    100.13 o 
   9  12   9     8337.60     8886.36    847.89 o 
 -13  13   9      739.40      625.67    220.65 o 
 -12  13   9      104.72      112.61    125.92 o 
 -11  13   9     1283.93     1577.13    215.05 o 
 -10  13   9     3713.35     3936.90    277.72 o 
  -9  13   9     2558.88     2696.31    227.08 o 
  -8  13   9     1220.44     1268.61    172.49 o 
  -7  13   9     7587.19     7926.14    433.47 o 
  -6  13   9      273.61      337.22     84.94 o 
  -5  13   9    10456.40    10808.32    301.04 o 
  -4  13   9     3893.60     3914.83    179.09 o 
  -3  13   9    15651.01    15965.54    398.12 o 
  -2  13   9     2789.77     2630.98    145.74 o 
  -1  13   9    16083.58    15634.49    344.30 o 
   0  13   9     2344.51     2269.05    171.82 o 
   1  13   9     9555.20     8963.72    333.30 o 
   2  13   9      436.23      346.54    108.43 o 
   3  13   9     6831.85     7607.00    725.81 o 
   4  13   9     2613.69     2483.07    211.69 o 
   5  13   9     4046.47     4544.96    358.42 o 
   6  13   9     2946.11     2824.06    341.62 o 
   7  13   9     2667.54     2646.02    220.86 o 
   8  13   9       15.16        7.09    101.04 o 
 -12  14   9     1498.12     1202.96    291.22 o 
 -11  14   9     4190.58     4212.07    300.91 o 
 -10  14   9      845.81      879.14    173.10 o 
  -9  14   9     4779.50     5031.51    306.36 o 
  -8  14   9     1374.07     1370.87    219.53 o 
  -7  14   9     1280.88     1217.99    170.14 o 
  -6  14   9     6067.70     6319.99    305.72 o 
  -5  14   9      203.55      138.03    106.98 o 
  -4  14   9      216.72      226.07     76.64 o 
  -3  14   9      356.17      427.26     90.66 o 
  -2  14   9      147.17      159.35     81.24 o 
  -1  14   9       98.28       32.44     80.60 o 
   0  14   9      324.65      236.46    217.29 o 
   1  14   9      817.14     1047.01    145.63 o 
   2  14   9     3428.56     3275.97    300.18 o 
   3  14   9     2139.23     1687.54    174.99 o 
   4  14   9     1029.74      800.23    149.68 o 
   5  14   9     3318.81     3080.45    226.25 o 
   6  14   9      529.65      517.32    141.71 o 
   7  14   9     3706.51     4108.21    315.86 o 
   8  14   9     1893.47     1556.01    197.83 o 
 -12  15   9      543.74      763.89    246.42 o 
 -11  15   9      349.49      480.27    167.06 o 
 -10  15   9     2801.99     2843.47    716.85 o 
  -9  15   9      807.59      941.12    184.29 o 
  -8  15   9     4865.42     4950.00    301.75 o 
  -7  15   9     3796.86     3949.57    262.82 o 
  -6  15   9     5808.78     5769.89    296.10 o 
  -5  15   9     4472.26     4904.92    211.32 o 
  -4  15   9     8025.12     8012.19    261.27 o 
  -3  15   9     1190.91     1075.37    113.53 o 
  -2  15   9     4589.66     4382.12    188.06 o 
  -1  15   9     2821.03     2592.86    201.61 o 
   0  15   9     8339.08     8745.79    366.26 o 
   1  15   9     9038.38     9387.10    359.92 o 
   2  15   9     7368.90     7892.30    333.68 o 
   3  15   9     2946.46     3473.61    234.18 o 
   4  15   9     4564.23     4625.45    273.30 o 
   5  15   9      523.61      214.87    118.52 o 
   6  15   9     3504.70     3786.88    334.90 o 
   7  15   9      436.68      547.99    147.29 o 
 -11  16   9     1362.45      831.41    200.15 o 
 -10  16   9     5432.26     5603.30    347.18 o 
  -9  16   9      781.44      565.49    166.48 o 
  -8  16   9     2200.76     2197.86    311.38 o 
  -7  16   9      734.90      782.27    164.84 o 
  -6  16   9     2525.94     2693.12    219.38 o 
  -5  16   9      109.47      104.00     80.12 o 
  -4  16   9      940.81      997.11    128.89 o 
  -3  16   9       47.68       87.59     76.61 o 
  -2  16   9        4.08       57.46     88.66 o 
  -1  16   9       14.30      -36.38     82.88 o 
   0  16   9      816.44      643.26    133.28 o 
   1  16   9      254.99      207.55    108.43 o 
   2  16   9     3702.93     4252.27    258.18 o 
   3  16   9      222.23      175.65    114.62 o 
   4  16   9     1747.66     1996.13    202.68 o 
   5  16   9      260.65       66.95    116.49 o 
   6  16   9     4122.84     3584.48    367.38 o 
 -10  17   9     2672.83     2752.93    490.59 o 
  -9  17   9      434.06      329.65    222.89 o 
  -8  17   9     4163.15     4744.09    574.60 o 
  -7  17   9      208.49       75.64    112.33 o 
  -6  17   9    12610.35    11929.25    745.97 o 
  -5  17   9       56.28       37.81    137.87 o 
  -4  17   9     8094.27     8162.14    277.61 o 
  -3  17   9        1.42       11.52     93.30 o 
  -2  17   9     3632.16     4028.84    244.97 o 
  -1  17   9       30.52       23.28     97.33 o 
   0  17   9    11464.85    11703.82    422.36 o 
   1  17   9      341.86      394.27    137.77 o 
   2  17   9    12823.13    14233.88    665.32 o 
   3  17   9        3.52      -65.70    113.13 o 
   4  17   9     3593.84     3546.86    470.43 o 
   5  17   9      119.04      -79.85    105.33 o 
  -9  18   9      382.94      401.54    161.20 o 
  -8  18   9     3017.83     2573.73    254.05 o 
  -7  18   9       32.56       67.80    120.86 o 
  -6  18   9     1227.89     1328.30    192.41 o 
  -5  18   9      255.50      547.82    141.76 o 
  -4  18   9      663.26      257.42    119.52 o 
  -3  18   9      365.47      210.28    107.57 o 
  -2  18   9       32.48        4.53    104.22 o 
  -1  18   9        2.30      -94.00     94.00 o 
   0  18   9      113.69      154.76    118.30 o 
   1  18   9       64.22      102.05    117.19 o 
   2  18   9     1324.38     1330.20    189.29 o 
   3  18   9        2.84      -86.25    107.71 o 
   4  18   9     2524.90     2564.90    367.38 o 
  -8  19   9     3295.02     3855.28    296.75 o 
  -7  19   9     1493.63     1298.47    202.68 o 
  -6  19   9     3312.02     2480.01    667.56 o 
  -5  19   9     2069.67     1534.79    194.89 o 
  -4  19   9     6344.92     6344.09    483.87 o 
  -3  19   9     1630.33     2043.01    297.94 o 
  -2  19   9     6523.89     6808.45    334.69 o 
  -1  19   9     2240.77     2204.66    340.50 o 
   0  19   9     4624.19     4902.66    470.43 o 
   1  19   9     2306.98     2011.03    214.10 o 
   2  19   9     3379.70     3845.13    277.97 o 
   3  19   9     1143.16      908.71    207.21 o 
  -6  20   9     1247.30     1343.84    211.11 o 
  -5  20   9       15.08      -85.13    156.81 o 
  -4  20   9      295.95      337.45    136.96 o 
  -3  20   9      195.66      351.70    190.41 o 
  -2  20   9        9.88       28.87    114.83 o 
  -1  20   9       11.01       35.48    111.27 o 
   0  20   9      239.97      336.29    138.27 o 
   1  20   9       20.18      137.99    129.43 o 
 -16   0  10     3237.72     2710.58    315.86 o 
 -14   0  10    14615.92    14601.27    636.20 o 
 -12   0  10     7727.82     7661.23    298.21 o 
 -10   0  10     6588.81     6226.82    303.54 o 
  -8   0  10     5120.64     4942.17    207.75 o 
  -6   0  10     4082.30     4249.21    180.48 o 
  -4   0  10      535.21      517.04     97.45 o 
  -2   0  10     4410.43     4317.38    297.94 o 
   0   0  10     1643.19     1645.31    110.11 o 
   2   0  10     5630.19     5471.16    201.85 o 
   4   0  10     8131.89     8573.36    272.40 o 
   6   0  10     8755.67     8839.61    421.15 o 
   8   0  10    17700.98    16556.91    656.36 o 
  10   0  10    13180.88    14195.80    656.36 o 
 -16   1  10      102.01      300.18    174.73 o 
 -15   1  10        3.47      210.57    150.09 o 
 -14   1  10     1576.82     1551.40    165.48 o 
 -13   1  10        9.27      136.63     76.60 o 
 -12   1  10     5278.92     5329.64    176.99 o 
 -11   1  10      619.04      680.04     81.23 o 
 -10   1  10     4543.04     4770.39    178.48 o 
  -9   1  10     3679.31     3607.25    131.13 o 
  -8   1  10    17946.96    17113.27    288.73 o 
  -7   1  10      397.86      482.57     73.40 o 
  -6   1  10    11158.42    11087.11    238.30 o 
  -5   1  10     1139.30      990.48     66.84 o 
  -4   1  10    26424.49    26250.97    440.98 o 
  -3   1  10     3201.73     2992.83    122.54 o 
  -2   1  10    69430.59    67160.90    945.11 o 
  -1   1  10     4623.27     4513.14    119.14 o 
   0   1  10    26156.22    25453.71    338.76 o 
   1   1  10       48.22       69.53     38.10 o 
   2   1  10     9647.88     9714.12    194.53 o 
   3   1  10      367.81      384.90     58.20 o 
   4   1  10    10528.52    11255.26    225.11 o 
   5   1  10     1315.20     1131.35    143.26 o 
   6   1  10     2450.69     2701.60    168.97 o 
   7   1  10      156.66      164.90     77.57 o 
   8   1  10      517.89      447.04    249.78 o 
   9   1  10       33.36       86.34     86.12 o 
  10   1  10        6.34       51.76     96.47 o 
  11   1  10       18.46      -63.11    100.58 o 
 -16   2  10     1799.09     1597.22    264.34 o 
 -15   2  10     2449.64     2318.55    286.74 o 
 -14   2  10     5571.81     5890.03    288.17 o 
 -13   2  10     3754.35     3370.46    175.12 o 
 -12   2  10     4536.36     4373.14    174.28 o 
 -11   2  10      906.01      694.15     86.81 o 
 -10   2  10     8717.09     8531.72    207.91 o 
  -9   2  10       80.93      183.32     51.90 o 
  -8   2  10     6272.13     6836.56    173.17 o 
  -7   2  10     3057.64     2976.14    112.63 o 
  -6   2  10      267.91      295.40     47.85 o 
  -5   2  10     2944.66     2772.21     87.14 o 
  -4   2  10        4.99       37.54     40.74 o 
  -3   2  10      167.17      282.25     44.48 o 
  -2   2  10      864.08      890.58     58.54 o 
  -1   2  10      314.01      393.14     47.64 o 
   0   2  10     3855.78     3983.60    113.94 o 
   1   2  10     4999.47     5037.15    132.53 o 
   2   2  10     3030.12     3005.73    108.85 o 
   3   2  10     5644.55     5681.09    151.85 o 
   4   2  10     8876.41     8903.73    312.02 o 
   5   2  10     1382.11     1431.39    104.96 o 
   6   2  10    11115.80    10692.19    269.78 o 
   7   2  10     2516.76     2295.58    170.00 o 
   8   2  10     7812.33     8252.94    316.70 o 
   9   2  10     3092.85     2895.64    226.25 o 
  10   2  10     7174.23     6881.94    500.67 o 
  11   2  10     1245.29     1368.18    177.41 o 
 -16   3  10        5.49      107.53    159.05 o 
 -15   3  10      344.55      259.86    165.77 o 
 -14   3  10      775.65      812.51    151.84 o 
 -13   3  10      211.35      333.09    123.21 o 
 -12   3  10     3924.59     4078.60    234.74 o 
 -11   3  10     4895.94     4898.47    265.42 o 
 -10   3  10     1553.92     1864.07    126.23 o 
  -9   3  10    10845.31    10591.68    226.52 o 
  -8   3  10     4844.57     5022.74    186.98 o 
  -7   3  10     9305.51     9499.10    199.32 o 
  -6   3  10    16670.24    16453.27    266.15 o 
  -5   3  10    14865.92    14408.52    237.02 o 
  -4   3  10     9370.43     8888.78    169.69 o 
  -3   3  10    20128.20    19733.60    293.59 o 
  -2   3  10    11582.26    11797.12    275.16 o 
  -1   3  10    18641.90    18705.61    269.19 o 
   0   3  10    16787.24    17240.10    260.61 o 
   1   3  10     6529.15     6316.67    196.27 o 
   2   3  10    23758.15    23637.37    352.62 o 
   3   3  10     5694.87     5645.31    151.91 o 
   4   3  10     1700.80     2075.98    131.85 o 
   5   3  10    10067.20    10396.08    256.55 o 
   6   3  10      290.83      471.09     83.45 o 
   7   3  10     1721.44     1725.47    162.41 o 
   8   3  10      790.04      706.99    125.86 o 
   9   3  10        8.55       50.41     88.23 o 
  10   3  10        0.50       39.01    249.78 o 
  11   3  10       28.37      -51.21    104.17 o 
 -16   4  10     1351.86     1028.23    241.94 o 
 -15   4  10     3087.21     2343.19    293.46 o 
 -14   4  10      491.17      527.22    136.07 o 
 -13   4  10     2731.92     2357.41    195.05 o 
 -12   4  10     1140.23      990.33    139.29 o 
 -11   4  10     6263.72     6082.17    219.74 o 
 -10   4  10     4120.12     4195.71    180.62 o 
  -9   4  10     2461.88     2093.32    130.89 o 
  -8   4  10     2620.19     2337.37    160.30 o 
  -7   4  10     5869.78     5935.36    199.06 o 
  -6   4  10      181.18      340.12     71.08 o 
  -5   4  10      521.75      646.55     84.19 o 
  -4   4  10       58.72       58.73     50.40 o 
  -3   4  10       34.16       27.12     49.69 o 
  -2   4  10       33.21       88.41     65.75 o 
  -1   4  10     1729.61     1802.86    109.05 o 
   0   4  10      676.21      782.75     59.85 o 
   1   4  10    11567.45    11278.78    315.58 o 
   2   4  10      767.81      735.64     69.07 o 
   3   4  10    10302.75    10725.66    213.46 o 
   4   4  10     2033.28     1942.86    112.34 o 
   5   4  10     9609.88     9240.81    241.16 o 
   6   4  10     4305.92     4534.43    209.71 o 
   7   4  10     9219.49     8803.41    256.81 o 
   8   4  10     2345.77     2211.01    178.90 o 
   9   4  10     3673.80     3641.13    233.45 o 
  10   4  10      510.26      411.74    199.37 o 
  11   4  10     3986.59     3852.28    585.80 o 
 -15   5  10      359.22      416.70    141.88 o 
 -14   5  10       86.21      -18.25     96.47 o 
 -13   5  10      614.32      729.33    165.77 o 
 -12   5  10      464.26      359.53    124.33 o 
 -11   5  10     3140.69     2943.29    305.78 o 
 -10   5  10       31.78      108.19     67.23 o 
  -9   5  10    15035.83    14685.99    341.00 o 
  -8   5  10      225.60      146.85     65.74 o 
  -7   5  10    22694.11    22324.38    423.44 o 
  -6   5  10     4140.43     4303.36    168.27 o 
  -5   5  10    50930.92    50050.89    708.92 o 
  -4   5  10      355.65      319.03     69.11 o 
  -3   5  10     7888.33     7689.38    260.55 o 
  -2   5  10       99.43      164.19     55.91 o 
  -1   5  10    11788.26    11993.52    354.24 o 
   0   5  10     1623.55     1597.55    133.51 o 
   1   5  10    34223.64    33740.26    529.78 o 
   2   5  10     1596.41     1761.64     87.56 o 
   3   5  10    11207.50    11265.16    251.14 o 
   4   5  10      246.14      225.06     64.10 o 
   5   5  10     7543.74     7510.30    219.23 o 
   6   5  10       29.85       38.72     59.04 o 
   7   5  10     2323.94     2449.91    233.04 o 
   8   5  10      152.64        7.85     79.70 o 
   9   5  10       20.71      -16.86     85.14 o 
  10   5  10       28.48        1.07     90.82 o 
 -15   6  10     4526.95     4037.37    361.78 o 
 -14   6  10       22.60      -53.92     87.41 o 
 -13   6  10     2591.47     2867.82    430.11 o 
 -12   6  10       40.66       40.72     92.41 o 
 -11   6  10     9670.35     9392.54    355.35 o 
 -10   6  10      457.20      315.86     82.91 o 
  -9   6  10     5403.07     5749.86    337.54 o 
  -8   6  10      203.91      314.43     89.42 o 
  -7   6  10     4400.38     4688.43    208.52 o 
  -6   6  10      731.03      861.32     97.04 o 
  -5   6  10     1908.04     2159.21    151.08 o 
  -4   6  10      187.11      144.25     60.36 o 
  -3   6  10       30.16       53.48     54.34 o 
  -2   6  10      187.98      307.44     70.44 o 
  -1   6  10      294.46      226.25     64.42 o 
   0   6  10      125.99      137.01     65.39 o 
   1   6  10     8919.49     8391.01    228.03 o 
   2   6  10        2.03       10.58     49.64 o 
   3   6  10    10609.52     9820.93    359.54 o 
   4   6  10       20.10       24.57     77.29 o 
   5   6  10    14085.15    13436.84    324.09 o 
   6   6  10      277.34      271.37     96.55 o 
   7   6  10    11752.56    11563.06    488.27 o 
   8   6  10        4.00        0.92     65.73 o 
   9   6  10     3386.69     3737.13    402.11 o 
  10   6  10       14.97      -77.63     92.81 o 
 -15   7  10      178.13      102.85    123.07 o 
 -14   7  10       61.47       31.21    104.17 o 
 -13   7  10      640.80      539.49    142.56 o 
 -12   7  10     1122.32     1186.64    169.35 o 
 -11   7  10     3582.65     4110.81    246.23 o 
 -10   7  10      134.41       87.21    115.37 o 
  -9   7  10    10709.66    11023.73    341.10 o 
  -8   7  10     2378.86     2353.34    146.43 o 
  -7   7  10    16647.30    16587.00    366.37 o 
  -6   7  10     4142.94     4421.05    209.85 o 
  -5   7  10    33107.16    33774.21    781.03 o 
  -4   7  10     2820.07     2788.59    186.82 o 
  -3   7  10    15701.27    15645.62    330.36 o 
  -2   7  10      930.60     1160.60    225.94 o 
  -1   7  10    14902.78    13907.96    304.09 o 
   0   7  10     3921.16     3890.39    205.57 o 
   1   7  10    18719.50    18341.64    358.24 o 
   2   7  10     5359.81     5034.46    241.94 o 
   3   7  10     8314.13     8846.11    303.19 o 
   4   7  10      124.08       70.70    153.45 o 
   5   7  10     6506.49     6466.76    275.13 o 
   6   7  10      788.63      652.02    122.69 o 
   7   7  10     1340.28     1438.44    157.56 o 
   8   7  10      330.05      192.75    103.97 o 
   9   7  10      251.09      105.29    161.29 o 
  10   7  10       83.08      -82.89    147.85 o 
 -15   8  10     3260.22     3395.33    264.53 o 
 -14   8  10     1116.15      637.10    250.90 o 
 -13   8  10     4138.81     3901.61    263.14 o 
 -12   8  10     1172.33     1026.37    163.92 o 
 -11   8  10     3261.70     2769.46    217.98 o 
 -10   8  10     9063.60     8761.87    351.48 o 
  -9   8  10     1121.47     1271.97    122.41 o 
  -8   8  10     2441.80     2724.22    167.95 o 
  -7   8  10     1209.07     1293.54    116.90 o 
  -6   8  10     1698.39     1660.08    113.49 o 
  -5   8  10     2108.88     2113.30    132.03 o 
  -4   8  10      153.56      208.58     73.34 o 
  -3   8  10      166.38       82.55     70.30 o 
  -2   8  10      347.40      473.78    106.40 o 
  -1   8  10      404.26      379.78     74.12 o 
   0   8  10     1296.43     1406.34    117.11 o 
   1   8  10     4773.10     4859.73    220.91 o 
   2   8  10       63.16       -0.87     71.68 o 
   3   8  10    10024.63     9784.50    328.66 o 
   4   8  10     4980.70     5068.95    286.74 o 
   5   8  10     5987.67     5832.13    265.89 o 
   6   8  10     5745.80     5823.59    656.36 o 
   7   8  10     5688.91     5597.08    276.72 o 
   8   8  10     2363.94     2804.72    230.73 o 
   9   8  10     4265.22     4489.25    400.99 o 
  10   8  10     1562.24     1122.31    268.82 o 
 -14   9  10      621.93      373.80    145.83 o 
 -13   9  10      277.08      151.88    118.96 o 
 -12   9  10     2723.87     2874.10    235.19 o 
 -11   9  10     1845.35     1726.68    188.17 o 
 -10   9  10     1074.48     1050.07    154.14 o 
  -9   9  10     7335.83     7179.13    322.89 o 
  -8   9  10     6786.87     7422.43    251.96 o 
  -7   9  10     2072.47     2162.19    139.94 o 
  -6   9  10    11942.21    11678.70    263.15 o 
  -5   9  10     4741.53     4860.00    256.35 o 
  -4   9  10    12505.35    12320.00    302.22 o 
  -3   9  10    16852.55    16467.19    349.61 o 
  -2   9  10    27735.64    26976.78    469.33 o 
  -1   9  10     8023.89     7551.24    222.40 o 
   0   9  10     8205.30     8907.46    241.31 o 
   1   9  10     5124.43     5445.74    236.81 o 
   2   9  10    10902.78    10857.00    347.69 o 
   3   9  10     2106.44     2320.56    176.57 o 
   4   9  10     3379.91     3409.50    207.49 o 
   5   9  10     4725.41     4826.30    370.74 o 
   6   9  10      170.43      204.51    101.94 o 
   7   9  10      498.74      406.30    123.07 o 
   8   9  10      798.25      678.91    144.41 o 
   9   9  10        1.55       26.31    101.43 o 
 -14  10  10     5003.40     4909.14    338.26 o 
 -13  10  10     3325.92     3738.86    276.66 o 
 -12  10  10     5855.01     5399.18    308.11 o 
 -11  10  10      219.55      149.07    114.44 o 
 -10  10  10     3710.57     3735.83    252.56 o 
  -9  10  10      131.63       87.14     94.16 o 
  -8  10  10     4922.39     5100.66    215.79 o 
  -7  10  10     2018.33     1904.95    158.74 o 
  -6  10  10      480.21      516.31     95.70 o 
  -5  10  10      320.72      274.29     78.33 o 
  -4  10  10        2.24       30.81     56.41 o 
  -3  10  10       24.11       86.03     62.39 o 
  -2  10  10     3701.60     3352.46    274.32 o 
  -1  10  10      703.44      691.95     92.16 o 
   0  10  10     2427.63     2314.70    130.64 o 
   1  10  10      521.90      683.96    114.64 o 
   2  10  10     2034.35     2070.77    168.65 o 
   3  10  10      988.40      937.87    134.64 o 
   4  10  10     6729.87     6931.99    602.60 o 
   5  10  10      459.13      384.00    192.65 o 
   6  10  10     5168.68     4672.50    259.72 o 
   7  10  10     1009.30      719.43    143.21 o 
   8  10  10     7082.55     6889.21    332.03 o 
   9  10  10     2091.71     1985.61    209.51 o 
 -14  11  10      641.19      361.61    281.14 o 
 -13  11  10      137.33      163.64    139.64 o 
 -12  11  10     2655.67     2704.67    244.77 o 
 -11  11  10        2.90       55.34     97.25 o 
 -10  11  10     5858.50     5987.42    321.86 o 
  -9  11  10        6.71      -82.84     82.84 o 
  -8  11  10     9538.41    10216.76    390.47 o 
  -7  11  10      179.09      167.85     90.86 o 
  -6  11  10     6100.33     6428.01    200.70 o 
  -5  11  10       11.45      -23.60     61.21 o 
  -4  11  10    15329.15    14345.54    341.72 o 
  -3  11  10     1388.10     1289.70    114.58 o 
  -2  11  10    41375.52    40068.77    624.62 o 
  -1  11  10      506.30      521.44    137.16 o 
   0  11  10    13634.53    14098.91    406.28 o 
   1  11  10       12.48      -24.77     64.65 o 
   2  11  10     6469.38     6572.00    281.96 o 
   3  11  10      136.19      146.53     92.66 o 
   4  11  10     6684.60     6811.44    344.98 o 
   5  11  10        1.78      -67.65     79.70 o 
   6  11  10     1064.84     1215.16    434.59 o 
   7  11  10        3.70       65.50     95.74 o 
   8  11  10      333.21      148.13    115.11 o 
   9  11  10        9.33      235.22    176.97 o 
 -13  12  10       45.33       49.16    124.26 o 
 -12  12  10     6337.67     6099.75    935.26 o 
 -11  12  10       45.77      160.86    116.65 o 
 -10  12  10     3459.56     3345.77    252.24 o 
  -9  12  10      509.91      457.12    136.65 o 
  -8  12  10     3686.90     4161.73    261.79 o 
  -7  12  10     1443.22     1232.62    128.17 o 
  -6  12  10     2502.75     2452.41    133.07 o 
  -5  12  10      475.61      491.22     94.29 o 
  -4  12  10        2.75      -36.18     63.04 o 
  -3  12  10       17.84       33.47     63.07 o 
  -2  12  10      698.62      901.04    102.13 o 
  -1  12  10       29.06       11.76     57.95 o 
   0  12  10     3268.95     3506.36    212.10 o 
   1  12  10     1225.23      992.93    140.02 o 
   2  12  10     2548.09     2409.57    183.66 o 
   3  12  10      446.04      475.85    138.89 o 
   4  12  10     7248.69     7286.05    318.34 o 
   5  12  10      106.89      222.66    133.29 o 
   6  12  10     4403.77     4207.67    260.39 o 
   7  12  10      112.82       96.33    107.16 o 
   8  12  10     6198.59     5602.89    310.36 o 
 -13  13  10       11.48      -72.65    119.91 o 
 -12  13  10     2387.55     2490.47    368.50 o 
 -11  13  10      906.78      822.62    178.20 o 
 -10  13  10     3614.04     3422.31    430.11 o 
  -9  13  10     3687.68     3784.04    266.31 o 
  -8  13  10     4706.49     5128.93    426.75 o 
  -7  13  10      486.02      606.04    137.22 o 
  -6  13  10     9424.88     9373.77    291.11 o 
  -5  13  10     1874.64     1825.36    175.38 o 
  -4  13  10    12900.28    12767.77    480.74 o 
  -3  13  10     3931.79     4338.97    371.14 o 
  -2  13  10    17342.67    16727.57    492.73 o 
  -1  13  10     1631.14     1795.08    192.65 o 
   0  13  10    10267.57     9796.75    350.86 o 
   1  13  10      471.69      463.46    200.49 o 
   2  13  10     7459.21     8021.66    330.04 o 
   3  13  10      250.72      215.80     98.44 o 
   4  13  10     2963.77     2909.17    216.99 o 
   5  13  10     2562.24     2819.15    217.28 o 
   6  13  10      698.11      441.87    131.68 o 
   7  13  10      505.30      577.95    150.86 o 
   8  13  10      647.19      521.64    222.89 o 
 -12  14  10     1872.06     1513.31    223.91 o 
 -11  14  10      666.49      563.19    167.55 o 
 -10  14  10     4270.09     3645.85    281.74 o 
  -9  14  10      204.08      297.05    128.04 o 
  -8  14  10     1097.39      945.10    446.91 o 
  -7  14  10     1269.20     1468.00    492.83 o 
  -6  14  10      413.53      282.59     92.61 o 
  -5  14  10     2005.96     1884.60    144.62 o 
  -4  14  10        4.04       43.39     70.62 o 
  -3  14  10      416.68      246.83     82.90 o 
  -2  14  10      415.95      391.62    126.10 o 
  -1  14  10       15.70      112.18     92.66 o 
   0  14  10      928.43      839.86    144.04 o 
   1  14  10     3654.15     3944.82    239.94 o 
   2  14  10     2780.50     2638.05    572.36 o 
   3  14  10     4142.71     3862.31    349.46 o 
   4  14  10     3334.15     3293.13    353.94 o 
   5  14  10     1041.74     1149.88    220.65 o 
   6  14  10     4411.44     4603.80    285.18 o 
   7  14  10     2163.35     1887.26    246.42 o 
 -11  15  10     2016.54     1863.10    263.22 o 
 -10  15  10     1007.32     1000.71    188.45 o 
  -9  15  10     4009.69     4193.69    368.50 o 
  -8  15  10     1649.30     1621.77    547.72 o 
  -7  15  10     6408.85     6031.64    454.75 o 
  -6  15  10     7309.15     7287.16    342.10 o 
  -5  15  10    13220.64    13223.46    356.71 o 
  -4  15  10     3533.79     3334.09    339.86 o 
  -3  15  10     6267.06     6164.25    349.39 o 
  -2  15  10      622.22      641.04    133.03 o 
  -1  15  10     4810.77     5154.52    265.89 o 
   0  15  10     4226.39     4209.57    501.79 o 
   1  15  10     7001.77     7409.76    486.11 o 
   2  15  10     6266.00     5735.39    432.35 o 
   3  15  10     2110.69     1835.87    189.77 o 
   4  15  10      765.08      564.77    142.82 o 
   5  15  10     3425.72     3510.10    256.55 o 
   6  15  10      106.20      -79.15    112.01 o 
 -10  16  10     1314.74     1375.34    238.58 o 
  -9  16  10     1265.75      882.04    184.29 o 
  -8  16  10      566.66      694.46    176.97 o 
  -7  16  10     1624.45     1505.42    199.81 o 
  -6  16  10      292.30      341.38    137.78 o 
  -5  16  10      455.60      344.52    133.79 o 
  -4  16  10       57.86       65.05     97.17 o 
  -3  16  10        4.21      -67.23     67.76 o 
  -2  16  10      104.31      117.21    102.82 o 
  -1  16  10      503.73      422.77    120.26 o 
   0  16  10      123.91      104.31    104.62 o 
   1  16  10     3138.08     2669.46    453.63 o 
   2  16  10      493.51      492.09    139.29 o 
   3  16  10     5017.16     5562.08    306.36 o 
   4  16  10      347.37       72.96    179.21 o 
   5  16  10     3938.63     3530.66    276.66 o 
   6  16  10      837.72      425.63    203.85 o 
 -10  17  10      136.66       29.12    197.13 o 
  -9  17  10     3506.60     4057.85    300.86 o 
  -8  17  10      109.68       20.28    115.34 o 
  -7  17  10     8761.26     9286.12    723.57 o 
  -6  17  10        6.54      -64.89    101.34 o 
  -5  17  10    12994.67    13331.19    467.74 o 
  -4  17  10      163.33      321.37    100.76 o 
  -3  17  10     5120.78     5096.69    487.23 o 
  -2  17  10       20.76       58.12     97.41 o 
  -1  17  10     5181.53     4929.13    359.54 o 
   0  17  10       39.64       23.71     97.18 o 
   1  17  10    10547.40    10619.34    418.70 o 
   2  17  10        4.92      -20.26    103.97 o 
   3  17  10     4195.88     4834.55    297.88 o 
   4  17  10        2.57       17.95    120.97 o 
   5  17  10     1470.01     1328.41    304.66 o 
  -8  18  10      335.68      308.91    150.52 o 
  -7  18  10      877.73      561.66    212.81 o 
  -6  18  10      637.80      432.32    152.85 o 
  -5  18  10      219.84      157.16     96.40 o 
  -4  18  10        0.70      -49.28    145.61 o 
  -3  18  10        6.63      -57.20     99.01 o 
  -2  18  10       18.53      -71.28     94.65 o 
  -1  18  10      249.81      433.23    134.60 o 
   0  18  10       84.67     -102.86    112.01 o 
   1  18  10     1976.19     1831.41    316.98 o 
   2  18  10      311.85      233.72    129.81 o 
   3  18  10     2993.75     3241.92    362.90 o 
  -7  19  10     3296.68     3446.48    280.37 o 
  -6  19  10     1670.83     1656.07    212.10 o 
  -5  19  10     6168.77     6245.21    339.23 o 
  -4  19  10     1389.40      961.02    257.62 o 
  -3  19  10     6422.91     6867.46    344.92 o 
  -2  19  10     1215.93     1293.04    192.95 o 
  -1  19  10     5766.07     5935.47    656.36 o 
   0  19  10     1203.55     1077.36    249.78 o 
   1  19  10     2918.61     2347.09    234.37 o 
   2  19  10     2854.83     3300.86    268.60 o 
  -4  20  10       34.32       94.09    172.49 o 
  -3  20  10        0.25      246.42    206.09 o 
  -2  20  10      138.08      193.58    211.69 o 
  -1  20  10      436.68      629.54    170.01 o 
 -13   0  11    10522.42    10479.40    504.03 o 
 -11   0  11     2740.85     2885.85    183.92 o 
  -9   0  11     8439.61     7924.99    393.15 o 
  -7   0  11       33.46       11.76     54.69 o 
  -5   0  11       36.96       49.00     91.85 o 
  -3   0  11     3295.86     2938.37    143.39 o 
  -1   0  11    11092.08    10943.54    288.21 o 
   1   0  11     8859.90     8616.13    262.95 o 
   3   0  11    11111.61    11370.92    322.12 o 
   5   0  11     8166.56     8211.07    285.11 o 
   7   0  11     7823.63     7423.84    414.43 o 
   9   0  11    16986.27    16937.74    698.93 o 
 -15   1  11      637.08      712.37    203.85 o 
 -14   1  11       64.37     -100.81    112.01 o 
 -13   1  11     5437.67     5796.44    265.87 o 
 -12   1  11       14.73       45.49     55.91 o 
 -11   1  11     7500.58     7341.25    200.92 o 
 -10   1  11     1190.87     1304.86     93.25 o 
  -9   1  11    19758.28    19338.90    324.56 o 
  -8   1  11     2111.02     2023.66    101.44 o 
  -7   1  11    15210.65    15010.87    264.35 o 
  -6   1  11      418.54      407.12     58.16 o 
  -5   1  11     8529.43     8328.84    155.63 o 
  -4   1  11     1162.46     1229.47     74.26 o 
  -3   1  11    36026.16    35461.92    437.17 o 
  -2   1  11     6424.09     6466.48    150.79 o 
  -1   1  11    38155.59    37819.04    460.45 o 
   0   1  11     1330.38     1381.15     78.97 o 
   1   1  11     9898.72    10204.73    204.13 o 
   2   1  11      458.96      495.66     75.66 o 
   3   1  11     9148.34     9322.94    204.91 o 
   4   1  11      186.10      227.88     57.43 o 
   5   1  11     2020.10     1872.69    121.99 o 
   6   1  11      813.95      771.47    122.39 o 
   7   1  11       17.24       -5.05     75.23 o 
   8   1  11       48.12       -0.98     81.29 o 
   9   1  11       55.82       42.17     98.17 o 
  10   1  11        4.69       54.98    100.62 o 
 -16   2  11     1200.51      822.13    219.53 o 
 -15   2  11     2023.30     1922.04    266.58 o 
 -14   2  11     3507.35     3578.34    237.35 o 
 -13   2  11     3787.79     3580.45    226.81 o 
 -12   2  11     2129.68     2119.02    145.53 o 
 -11   2  11     3805.87     3822.06    177.06 o 
 -10   2  11       42.51       82.36     63.27 o 
  -9   2  11     5564.02     5289.60    195.12 o 
  -8   2  11       27.35      126.02     56.42 o 
  -7   2  11      762.25      865.41     75.61 o 
  -6   2  11     1698.95     1740.16    135.60 o 
  -5   2  11     1046.81      965.35    112.52 o 
  -4   2  11      121.44      308.20     48.45 o 
  -3   2  11     1017.32     1061.80     68.39 o 
  -2   2  11      164.31      259.45     45.98 o 
  -1   2  11    11804.21    11838.08    211.87 o 
   0   2  11     2103.06     2221.22    131.63 o 
   1   2  11     5284.07     5235.84    142.56 o 
   2   2  11     8106.25     8503.22    225.04 o 
   3   2  11     7439.18     7300.77    223.10 o 
   4   2  11     3131.02     2977.49    124.21 o 
   5   2  11     9524.07     9850.45    397.99 o 
   6   2  11     1679.57     1761.11    176.27 o 
   7   2  11     6270.87     6288.84    273.54 o 
   8   2  11     3686.77     3846.55    228.85 o 
   9   2  11     6655.38     8064.52    483.87 o 
  10   2  11     2364.65     2353.36    209.07 o 
 -16   3  11      334.65      483.87    197.13 o 
 -15   3  11      521.01      589.16    194.89 o 
 -14   3  11      602.64      730.69    151.67 o 
 -13   3  11     3635.61     3695.51    356.18 o 
 -12   3  11     1921.69     1852.48    139.52 o 
 -11   3  11     3134.70     3065.89    185.01 o 
 -10   3  11     8468.22     8883.23    483.38 o 
  -9   3  11     5346.98     4860.91    190.84 o 
  -8   3  11     9655.96     9165.19    514.46 o 
  -7   3  11    12442.62    12265.13    377.97 o 
  -6   3  11    17874.84    17567.21    356.57 o 
  -5   3  11    15636.94    15004.38    322.04 o 
  -4   3  11    16038.55    15757.15    326.09 o 
  -3   3  11     9768.79     9532.47    242.61 o 
  -2   3  11    18879.57    18247.34    376.79 o 
  -1   3  11     4865.47     5107.88    188.58 o 
   0   3  11     9558.71     9243.44    186.15 o 
   1   3  11    12986.08    12753.05    231.25 o 
   2   3  11     1160.48     1284.23     82.36 o 
   3   3  11     7887.56     8121.64    191.58 o 
   4   3  11     3048.52     2944.55    137.79 o 
   5   3  11      219.82      103.16     93.43 o 
   6   3  11     4561.11     4998.90    191.10 o 
   7   3  11      212.48      100.02    106.41 o 
   8   3  11        8.13      136.91     94.16 o 
   9   3  11        1.06       34.54     92.41 o 
  10   3  11       35.50      182.72    111.46 o 
 -15   4  11      743.04      833.48    167.11 o 
 -14   4  11     2049.21     2033.75    397.63 o 
 -13   4  11       98.43      175.37    104.86 o 
 -12   4  11     5299.77     4896.03    263.62 o 
 -11   4  11     2239.57     2141.42    220.22 o 
 -10   4  11     1128.90     1119.30    113.97 o 
  -9   4  11     3080.97     3365.12    163.35 o 
  -8   4  11      762.36      828.17    100.89 o 
  -7   4  11        8.29       57.98     58.55 o 
  -6   4  11      413.42      461.38     81.96 o 
  -5   4  11       32.63      195.41     63.02 o 
  -4   4  11      633.74      807.29     89.29 o 
  -3   4  11     1004.27     1030.10     92.18 o 
  -2   4  11      318.89      451.85     95.72 o 
  -1   4  11     4011.63     3447.39    148.82 o 
   0   4  11     4920.62     4590.20    168.80 o 
   1   4  11      240.16      313.68    118.81 o 
   2   4  11    19650.99    19449.91    390.91 o 
   3   4  11     1103.07     1139.82     93.00 o 
   4   4  11     9456.90     9593.98    247.12 o 
   5   4  11     4724.44     4761.13    211.92 o 
   6   4  11    14907.51    15319.20    344.04 o 
   7   4  11     2745.56     2735.68    155.87 o 
   8   4  11     5103.17     4658.92    252.02 o 
   9   4  11      852.85     1003.16    159.96 o 
  10   4  11     2318.33     2735.73    224.22 o 
 -15   5  11       24.02      109.21    129.93 o 
 -14   5  11      786.37      569.81    150.09 o 
 -13   5  11        7.09        7.38    150.09 o 
 -12   5  11     3002.30     2702.89    232.98 o 
 -11   5  11      255.58      302.62     86.60 o 
 -10   5  11     8520.71     8211.00    610.17 o 
  -9   5  11      193.46      220.56    149.14 o 
  -8   5  11    15844.61    15749.56    358.17 o 
  -7   5  11     1122.23     1218.00    107.44 o 
  -6   5  11    41697.09    42078.02    645.30 o 
  -5   5  11     2030.70     2279.84    131.53 o 
  -4   5  11    29312.25    27994.56    478.58 o 
  -3   5  11       72.11       53.90     56.35 o 
  -2   5  11     5661.93     5873.47    193.63 o 
  -1   5  11       62.26      123.82     55.40 o 
   0   5  11    13971.92    13987.70    348.01 o 
   1   5  11      988.10     1129.39    126.11 o 
   2   5  11    15329.12    15150.65    327.23 o 
   3   5  11      569.78      515.72    102.82 o 
   4   5  11     2180.77     2307.06    167.82 o 
   5   5  11       28.33      -31.41     74.25 o 
   6   5  11     1577.38     1806.67    166.12 o 
   7   5  11       16.77      -19.53     83.77 o 
   8   5  11       56.99      -29.12    125.45 o 
   9   5  11        0.28      -44.80    134.41 o 
  10   5  11       17.87      -82.89    132.17 o 
 -15   6  11       17.86       44.75    109.06 o 
 -14   6  11     2998.67     2623.89    222.04 o 
 -13   6  11       96.61       49.37    102.16 o 
 -12   6  11     3957.61     3806.53    237.26 o 
 -11   6  11        1.39       48.31     86.63 o 
 -10   6  11     5749.41     5530.00    216.04 o 
  -9   6  11      526.68      563.31     97.07 o 
  -8   6  11      663.01      691.57    103.00 o 
  -7   6  11      112.15      196.80     69.67 o 
  -6   6  11      299.33      362.96     67.23 o 
  -5   6  11        5.02      133.15     83.72 o 
  -4   6  11      943.80      870.77     95.31 o 
  -3   6  11      116.33      185.21     67.94 o 
  -2   6  11      512.54      577.84    123.53 o 
  -1   6  11      301.67      341.43     74.49 o 
   0   6  11     5826.32     5681.25    193.69 o 
   1   6  11      166.34      163.95     91.25 o 
   2   6  11    11725.43    11357.38    280.58 o 
   3   6  11       73.55       82.51     98.57 o 
   4   6  11    12726.08    12422.10    597.00 o 
   5   6  11      122.61      -12.38     69.18 o 
   6   6  11    20221.54    20311.07    572.36 o 
   7   6  11       26.59       44.54     86.23 o 
   8   6  11     7039.63     6960.13    461.47 o 
   9   6  11      101.73       44.80    147.85 o 
  10   6  11     2494.91     2479.84    324.82 o 
 -15   7  11       58.14       78.28    126.45 o 
 -14   7  11      479.17      555.59    162.41 o 
 -13   7  11     1446.10     1084.29    212.81 o 
 -12   7  11     3522.12     3783.25    306.90 o 
 -11   7  11      173.27      269.76    112.49 o 
 -10   7  11     5942.99     6310.76    236.00 o 
  -9   7  11       47.26       12.25     66.69 o 
  -8   7  11     9599.73    10070.96    292.09 o 
  -7   7  11     3433.24     3681.05    191.78 o 
  -6   7  11    32254.58    32077.99    876.81 o 
  -5   7  11     3928.37     3731.91    192.68 o 
  -4   7  11    26562.09    27011.63    480.16 o 
  -3   7  11      373.37      256.32     72.26 o 
  -2   7  11    11304.46    10815.55    290.43 o 
  -1   7  11     1613.66     1624.20    156.84 o 
   0   7  11    14338.97    13779.71    447.36 o 
   1   7  11     4399.38     4518.85    175.31 o 
   2   7  11     4692.39     4542.60    220.97 o 
   3   7  11     2009.59     1822.94    175.85 o 
   4   7  11     4048.78     3947.43    218.16 o 
   5   7  11      501.24      813.27    138.05 o 
   6   7  11     1116.18     1122.83    148.63 o 
   7   7  11        2.12       -5.53     87.39 o 
   8   7  11       94.42      134.69    101.34 o 
   9   7  11        0.18       29.12    143.37 o 
 -15   8  11      648.56      551.08    161.29 o 
 -14   8  11     2732.51     2991.46    249.39 o 
 -13   8  11      491.19      321.66    131.02 o 
 -12   8  11     4066.16     3970.97    355.06 o 
 -11   8  11     1906.76     1558.26    177.02 o 
 -10   8  11      937.94     1028.83    152.09 o 
  -9   8  11     5862.01     5515.09    364.82 o 
  -8   8  11      231.54      129.65    103.03 o 
  -7   8  11        5.78       97.94     86.97 o 
  -6   8  11      648.85      783.17    111.16 o 
  -5   8  11      719.00      796.25    100.57 o 
  -4   8  11      563.94      461.36     86.68 o 
  -3   8  11      638.01      717.04     96.85 o 
  -2   8  11     1157.86     1022.45    100.82 o 
  -1   8  11     3810.63     3802.79    200.41 o 
   0   8  11     3243.45     2942.01    145.62 o 
   1   8  11      585.30      692.79     92.65 o 
   2   8  11     9630.01     9578.57    329.48 o 
   3   8  11     1719.29     1719.05    368.50 o 
   4   8  11     6827.15     6252.75    276.99 o 
   5   8  11     5935.35     6171.82    281.13 o 
   6   8  11     6781.63     6995.55    308.77 o 
   7   8  11     2628.43     2966.90    219.34 o 
   8   8  11     4060.31     3787.24    250.43 o 
   9   8  11     2457.90     2307.35    315.86 o 
 -14   9  11      551.94      379.54    154.36 o 
 -13   9  11     4009.38     4681.90    405.47 o 
 -12   9  11      641.65      626.60    211.69 o 
 -11   9  11     2971.34     3067.74    495.07 o 
 -10   9  11     5654.35     5729.79    302.90 o 
  -9   9  11     4844.32     4943.75    220.67 o 
  -8   9  11     7298.52     7325.06    265.11 o 
  -7   9  11     8863.74     8288.31    268.14 o 
  -6   9  11     3174.13     3397.26    175.35 o 
  -5   9  11     9761.05     9591.59    279.66 o 
  -4   9  11     7134.44     6747.21    312.08 o 
  -3   9  11    12515.86    12326.17    307.16 o 
  -2   9  11    15763.09    15568.19    347.88 o 
  -1   9  11    14084.45    14147.98    393.18 o 
   0   9  11     4017.15     4152.44    172.12 o 
   1   9  11    10067.53    10344.10    344.52 o 
   2   9  11      659.96      635.96    117.94 o 
   3   9  11     6742.60     6201.83    277.20 o 
   4   9  11     1984.65     1591.80    226.25 o 
   5   9  11      152.76      198.86     96.59 o 
   6   9  11     1125.73     1356.96    216.17 o 
   7   9  11       56.44       98.15    101.34 o 
   8   9  11       16.13      -11.20     98.21 o 
   9   9  11       66.95      112.01    165.77 o 
 -14  10  11     1846.98     1581.54    293.46 o 
 -13  10  11     3143.70     3119.16    255.01 o 
 -12  10  11     1556.33     1235.12    188.18 o 
 -11  10  11     1920.23     1894.01    396.51 o 
 -10  10  11       73.76       32.53     98.76 o 
  -9  10  11     4059.64     3870.32    257.26 o 
  -8  10  11       50.60      170.97     82.19 o 
  -7  10  11      655.13      694.38    110.54 o 
  -6  10  11     1170.18     1216.33    121.87 o 
  -5  10  11       18.19        7.79     59.86 o 
  -4  10  11      234.05      290.36     82.09 o 
  -3  10  11     1158.87     1222.46    117.14 o 
  -2  10  11      132.05      286.69     80.96 o 
  -1  10  11     8174.90     7765.79    239.31 o 
   0  10  11     1755.58     1723.29    119.63 o 
   1  10  11     3934.68     3610.83    210.67 o 
   2  10  11     1180.34     1114.70    138.43 o 
   3  10  11     9180.83     9466.86    350.73 o 
   4  10  11     1545.15     1395.97    161.48 o 
   5  10  11     4533.32     4595.95    344.98 o 
   6  10  11      539.86      588.18    141.23 o 
   7  10  11     4980.15     4597.04    275.13 o 
   8  10  11      961.28      935.82    190.41 o 
 -13  11  11     2609.52     3139.86    293.46 o 
 -12  11  11      173.58       47.04    176.97 o 
 -11  11  11     5419.85     5953.98    424.51 o 
 -10  11  11       82.44       -5.69    105.44 o 
  -9  11  11    12327.99    12554.64    454.94 o 
  -8  11  11       54.39       80.49     83.77 o 
  -7  11  11     9624.64    10096.40    371.17 o 
  -6  11  11       10.58      -64.00     64.00 o 
  -5  11  11     3319.71     3480.76    179.06 o 
  -4  11  11      133.11      181.39     76.71 o 
  -3  11  11    27674.12    27360.53    550.33 o 
  -2  11  11      909.41      997.19    109.81 o 
  -1  11  11    17134.41    16636.23    366.67 o 
   0  11  11       79.59      144.07     92.97 o 
   1  11  11     7929.55     7910.58    312.00 o 
   2  11  11      102.06      179.32     94.88 o 
   3  11  11     4970.56     4828.95    453.63 o 
   4  11  11       21.72       67.88     89.40 o 
   5  11  11     1201.54     1190.56    166.84 o 
   6  11  11      213.29      361.41    129.17 o 
   7  11  11      113.88      -41.23     97.86 o 
   8  11  11       39.79       68.71    115.60 o 
 -13  12  11     5831.96     5637.09    342.48 o 
 -12  12  11       65.97      -60.48    111.95 o 
 -11  12  11     1596.36     1715.97    201.59 o 
 -10  12  11      646.75      677.44    450.27 o 
  -9  12  11     2644.27     2751.61    232.27 o 
  -8  12  11        3.34       67.71     96.35 o 
  -7  12  11     1348.41     1367.26    137.73 o 
  -6  12  11      923.34      958.94    156.86 o 
  -5  12  11       80.66        6.96     81.26 o 
  -4  12  11        1.19       71.31     70.62 o 
  -3  12  11     1343.65     1215.71    202.06 o 
  -2  12  11      107.60       70.36     86.38 o 
  -1  12  11     5194.80     4698.93    245.52 o 
   0  12  11      349.84      471.31    124.33 o 
   1  12  11     5437.52     5519.14    505.15 o 
   2  12  11     1246.03     1248.17    156.89 o 
   3  12  11     9381.02     9230.42    386.43 o 
   4  12  11       32.41      100.61     98.92 o 
   5  12  11     4183.58     4124.89    262.59 o 
   6  12  11      179.06      143.35    108.65 o 
   7  12  11     5328.75     5368.15    309.93 o 
 -12  13  11       51.14       73.32    131.36 o 
 -11  13  11     3290.97     3053.47    263.11 o 
 -10  13  11     2641.98     2686.65    248.45 o 
  -9  13  11     5918.43     6177.48    337.12 o 
  -8  13  11     1372.60     1430.77    185.31 o 
  -7  13  11     5984.63     5951.37    311.62 o 
  -6  13  11     1139.24     1185.44    116.50 o 
  -5  13  11    11723.62    11905.67    331.59 o 
  -4  13  11     2027.00     2183.18    175.53 o 
  -3  13  11    13393.28    12837.64    336.20 o 
  -2  13  11     3153.37     3151.43    364.75 o 
  -1  13  11     9801.38    10077.80    365.65 o 
   0  13  11     1606.54     1825.25    178.91 o 
   1  13  11     7199.56     7887.74    333.43 o 
   2  13  11      401.52      459.38    128.19 o 
   3  13  11     3009.30     3413.98    333.78 o 
   4  13  11      752.17      685.42    144.12 o 
   5  13  11      675.62      495.58    135.37 o 
   6  13  11      995.16      986.20    274.42 o 
   7  13  11      252.69      232.34    132.61 o 
 -12  14  11     2339.79     2331.84    278.90 o 
 -11  14  11     1725.07     1419.22    212.98 o 
 -10  14  11       27.80        2.44    122.17 o 
  -9  14  11     1900.98     1679.57    319.22 o 
  -8  14  11       88.50      -11.72    102.05 o 
  -7  14  11      140.00      140.83    106.21 o 
  -6  14  11      848.22      906.48    139.68 o 
  -5  14  11       33.49      -15.52     73.72 o 
  -4  14  11      207.89      163.99     81.61 o 
  -3  14  11      722.06      813.76    117.87 o 
  -2  14  11       47.09      -33.81     78.30 o 
  -1  14  11     2563.46     2673.94    237.46 o 
   0  14  11     1084.81      784.40    140.95 o 
   1  14  11     1693.55     1352.41    171.82 o 
   2  14  11     5584.95     5183.91    285.83 o 
   3  14  11     4224.35     4684.87    277.78 o 
   4  14  11     3055.53     2866.43    255.38 o 
   5  14  11     3836.89     4075.62    274.74 o 
   6  14  11     2711.48     2189.40    221.49 o 
 -11  15  11     1362.05     1275.21    252.02 o 
 -10  15  11     4401.85     4859.70    333.10 o 
  -9  15  11      809.25      415.64    149.68 o 
  -8  15  11     3599.53     4222.58    295.26 o 
  -7  15  11     5197.83     4919.00    372.98 o 
  -6  15  11     9951.86    10508.71    417.37 o 
  -5  15  11     6541.03     7173.46    268.96 o 
  -4  15  11    10694.06    10835.05    325.16 o 
  -3  15  11      839.50      938.71    170.04 o 
  -2  15  11     4827.19     4229.31    251.72 o 
  -1  15  11     1335.50     1351.57    258.74 o 
   0  15  11     6081.00     5838.15    302.44 o 
   1  15  11     5496.28     4781.43    277.24 o 
   2  15  11     1715.59     1442.85    240.82 o 
   3  15  11     1171.28     1167.38    286.74 o 
   4  15  11     1908.84     1868.33    471.55 o 
   5  15  11      220.30      241.51    175.85 o 
 -10  16  11     1410.33     1207.55    219.18 o 
  -9  16  11      177.19      185.78    137.70 o 
  -8  16  11      195.33      195.45    134.39 o 
  -7  16  11      587.35      399.05    148.10 o 
  -6  16  11      184.78      150.96    118.96 o 
  -5  16  11       14.58      106.18     88.39 o 
  -4  16  11      134.14      137.41     89.87 o 
  -3  16  11        2.65       29.50    100.81 o 
  -2  16  11      371.05      154.62    111.27 o 
  -1  16  11       25.74      131.88    108.99 o 
   0  16  11     2971.73     2938.80    232.74 o 
   1  16  11      949.63      891.14    169.14 o 
   2  16  11     3596.75     3634.42    337.14 o 
   3  16  11      486.95      435.50    173.61 o 
   4  16  11     5105.54     5499.79    799.73 o 
   5  16  11     1259.82     1534.50    327.06 o 
  -9  17  11       88.91       26.86    132.86 o 
  -8  17  11     4005.38     3758.20    383.06 o 
  -7  17  11        5.73       91.21    122.14 o 
  -6  17  11    13239.04    15272.14    530.65 o 
  -5  17  11      682.50      779.52    166.97 o 
  -4  17  11     9469.91     9991.05    548.84 o 
  -3  17  11      100.17      174.61    116.93 o 
  -2  17  11     3818.31     3963.93    259.55 o 
  -1  17  11       28.17      104.60    105.33 o 
   0  17  11     4686.38     4833.73    288.28 o 
   1  17  11       45.32      207.86    130.45 o 
   2  17  11     4741.19     4359.32    392.03 o 
   3  17  11       76.74       29.74    162.41 o 
   4  17  11     1248.43     1153.67    291.22 o 
  -8  18  11      554.46      409.95    241.94 o 
  -7  18  11       96.60       20.26    120.10 o 
  -6  18  11       26.54       -1.50    120.26 o 
  -5  18  11       20.63       -2.11    117.78 o 
  -4  18  11       81.92       -5.91    111.86 o 
  -3  18  11      106.08       55.83    115.37 o 
  -2  18  11      530.23      559.02    147.08 o 
  -1  18  11      863.00      683.76    159.79 o 
   0  18  11     1723.13     1254.35    185.31 o 
   1  18  11      136.12      134.22    130.67 o 
   2  18  11     3485.58     3751.58    283.42 o 
  -6  19  11     3231.56     3407.29    280.36 o 
  -5  19  11      973.49      938.62    284.50 o 
  -4  19  11     6229.78     6290.33    508.51 o 
  -3  19  11      977.52      838.90    250.90 o 
  -2  19  11     6546.32     6565.75    353.03 o 
  -1  19  11      326.02       52.88    121.17 o 
   0  19  11     3037.89     3395.38    319.22 o 
 -12   0  12     2984.09     3207.89    304.66 o 
 -10   0  12      804.94      824.98    123.07 o 
  -8   0  12     2111.84     2057.24    147.75 o 
  -6   0  12       41.84       42.89     57.93 o 
  -4   0  12     3502.99     3453.72    166.08 o 
  -2   0  12    16700.12    16380.30    379.89 o 
   0   0  12    17099.59    17568.33    409.07 o 
   2   0  12    19863.07    19967.40    530.91 o 
   4   0  12    14575.82    15260.49    499.55 o 
   6   0  12     2175.30     2258.07    241.94 o 
   8   0  12    11691.11    10741.49    539.87 o 
 -14   1  12     2727.11     2556.01    313.62 o 
 -13   1  12       15.57       57.97     80.59 o 
 -12   1  12     8795.55     8524.95    364.57 o 
 -11   1  12      710.12      773.00    113.03 o 
 -10   1  12    13157.58    12876.82    319.55 o 
  -9   1  12     3362.79     3471.28    256.31 o 
  -8   1  12    23378.07    22798.23    523.32 o 
  -7   1  12       57.80       90.03     58.52 o 
  -6   1  12    11014.45    10869.17    218.83 o 
  -5   1  12     1485.48     1451.98     91.18 o 
  -4   1  12    13312.36    13191.80    236.04 o 
  -3   1  12      552.15      634.22     67.58 o 
  -2   1  12    29257.93    29308.53    392.34 o 
  -1   1  12     5538.38     5707.48    150.44 o 
   0   1  12    10383.03    10521.84    260.29 o 
   1   1  12       83.72       88.34     44.58 o 
   2   1  12     8409.27     8669.92    219.22 o 
   3   1  12      189.81      167.62     55.63 o 
   4   1  12      653.30      750.54     89.56 o 
   5   1  12      542.23      631.28     98.84 o 
   6   1  12      227.98      205.18     89.49 o 
   7   1  12       77.26       61.74     86.06 o 
   8   1  12      164.58       17.47     89.49 o 
   9   1  12       49.50      130.32    106.46 o 
 -15   2  12     1237.52     1487.46    248.66 o 
 -14   2  12     2304.50     2004.69    239.70 o 
 -13   2  12     4702.53     4709.32    440.19 o 
 -12   2  12     1349.88     1315.08    128.00 o 
 -11   2  12      122.13      239.34     80.26 o 
 -10   2  12     3085.06     3173.77    162.75 o 
  -9   2  12       69.44      136.57     66.28 o 
  -8   2  12     1053.96      964.20    103.35 o 
  -7   2  12       39.74       91.94     59.29 o 
  -6   2  12      215.77      115.95     59.92 o 
  -5   2  12      853.73      944.75     97.25 o 
  -4   2  12     1358.45     1326.49    105.05 o 
  -3   2  12     2091.53     1785.10    140.91 o 
  -2   2  12     9009.05     8717.73    287.98 o 
  -1   2  12       68.83      168.30     46.83 o 
   0   2  12    10652.16    10826.17    215.28 o 
   1   2  12     8679.77     8549.95    206.09 o 
   2   2  12     9851.72     9890.71    214.48 o 
   3   2  12     6055.42     6401.92    195.30 o 
   4   2  12    12078.77    12257.45    290.23 o 
   5   2  12     2248.54     2183.18    136.20 o 
   6   2  12     4531.33     4535.41    230.37 o 
   7   2  12     2589.33     2137.63    176.36 o 
   8   2  12     5583.23     5522.80    474.91 o 
   9   2  12     2928.27     3018.74    224.66 o 
 -15   3  12     1354.56     1626.30    182.30 o 
 -14   3  12     1684.78     1482.75    311.38 o 
 -13   3  12     1119.25     1398.79    164.57 o 
 -12   3  12     4419.36     4580.55    204.47 o 
 -11   3  12     5717.16     5793.93    222.37 o 
 -10   3  12     3799.81     3958.51    181.79 o 
  -9   3  12     7603.41     7385.02    239.51 o 
  -8   3  12    12265.80    11759.73    308.07 o 
  -7   3  12    12349.03    12415.41    305.55 o 
  -6   3  12    14876.17    14727.58    330.36 o 
  -5   3  12    15844.97    15629.16    338.67 o 
  -4   3  12    13751.90    13103.75    301.31 o 
  -3   3  12    15212.13    15878.42    413.89 o 
  -2   3  12     3266.03     3200.99    197.43 o 
  -1   3  12    12898.68    12184.09    287.78 o 
   0   3  12     2592.07     2774.35    138.09 o 
   1   3  12     2183.89     2290.58    130.91 o 
   2   3  12    11053.42    11031.06    279.45 o 
   3   3  12       54.67       40.24     49.65 o 
   4   3  12      536.01      523.73     84.47 o 
   5   3  12     2463.95     2489.89    155.51 o 
   6   3  12        9.83      -52.13     62.13 o 
   7   3  12       16.32       33.65     78.11 o 
   8   3  12       47.75       49.64     88.65 o 
   9   3  12       10.39      193.98    137.77 o 
 -15   4  12     2276.62     2417.12    295.70 o 
 -14   4  12       44.76      -19.01     94.19 o 
 -13   4  12     3215.58     3323.79    434.59 o 
 -12   4  12      237.62      173.15    125.45 o 
 -11   4  12     2198.41     2482.96    157.87 o 
 -10   4  12     2236.06     2176.76    144.29 o 
  -9   4  12       44.29       86.98     69.56 o 
  -8   4  12      348.14      405.35     99.82 o 
  -7   4  12       18.63       12.20     67.88 o 
  -6   4  12       20.43      212.95     95.60 o 
  -5   4  12     1143.93      887.35    103.00 o 
  -4   4  12     1125.12     1123.87    104.16 o 
  -3   4  12     2438.54     2670.08    137.67 o 
  -2   4  12     4231.50     4118.58    167.76 o 
  -1   4  12     1609.88     1527.96    131.96 o 
   0   4  12     2273.17     2298.83    130.15 o 
   1   4  12    15243.73    15001.63    332.64 o 
   2   4  12     1992.73     1962.18    127.55 o 
   3   4  12     9690.23    10312.01    588.04 o 
   4   4  12     1659.61     1256.07    139.64 o 
   5   4  12    13581.66    13219.10    403.89 o 
   6   4  12     5510.23     5880.71    423.39 o 
   7   4  12    10499.85     9648.30    524.19 o 
   8   4  12     1293.29     1440.41    239.70 o 
   9   4  12     2633.06     2549.29    304.66 o 
 -15   5  12     2015.88     2396.25    223.20 o 
 -14   5  12        5.48       62.84    104.40 o 
 -13   5  12     2634.57     2900.69    262.10 o 
 -12   5  12      219.03      169.90    117.61 o 
 -11   5  12     6923.62     6915.41    248.94 o 
 -10   5  12      124.96      116.76     74.12 o 
  -9   5  12     6298.05     6475.17    233.19 o 
  -8   5  12      297.04      324.30     79.72 o 
  -7   5  12    19964.56    20088.31    415.75 o 
  -6   5  12     1605.64     1508.14    102.17 o 
  -5   5  12    50775.63    49672.96    734.81 o 
  -4   5  12     1928.62     2061.53    128.17 o 
  -3   5  12     9490.77     9133.42    291.38 o 
  -2   5  12      226.05      156.89     62.60 o 
  -1   5  12    11746.20    12078.09    291.50 o 
   0   5  12     1100.78     1212.73    108.20 o 
   1   5  12     7700.31     8018.63    240.79 o 
   2   5  12      169.31      123.21     79.20 o 
   3   5  12     1042.02      992.16    135.53 o 
   4   5  12       46.86      119.89     85.36 o 
   5   5  12      358.34      303.30    108.99 o 
   6   5  12       68.45       27.51     92.41 o 
   7   5  12        3.44      188.17    147.85 o 
   8   5  12       29.86       58.24    138.89 o 
   9   5  12       24.27      221.77    176.97 o 
 -15   6  12     2468.92     2470.25    411.07 o 
 -14   6  12       90.34      138.47    118.00 o 
 -13   6  12     2379.49     2762.37    226.61 o 
 -12   6  12       22.51       86.71     99.53 o 
 -11   6  12     3039.10     3472.49    274.42 o 
 -10   6  12       27.66      110.42     74.62 o 
  -9   6  12     1002.04      990.72    112.91 o 
  -8   6  12      133.30       38.67     66.27 o 
  -7   6  12       37.47      -15.70     57.03 o 
  -6   6  12      103.23      197.13     76.82 o 
  -5   6  12     2315.32     2429.81    143.14 o 
  -4   6  12       23.41       99.15     65.42 o 
  -3   6  12     3470.97     3597.28    163.52 o 
  -2   6  12      350.32      267.20     69.69 o 
  -1   6  12     8140.08     8232.61    242.40 o 
   0   6  12       10.49       -1.35     55.69 o 
   1   6  12     9866.56     9660.00    364.21 o 
   2   6  12        1.73      -52.23     88.49 o 
   3   6  12     8492.49     8596.06    448.03 o 
   4   6  12       55.96      101.36     79.89 o 
   5   6  12    20406.94    21440.43    763.89 o 
   6   6  12      157.54      298.02    196.01 o 
   7   6  12    13305.04    14205.95    456.82 o 
   8   6  12      161.58      257.62    179.21 o 
 -15   7  12     2111.39     2454.23    234.29 o 
 -14   7  12      688.04      339.22    138.26 o 
 -13   7  12     2290.23     2505.19    223.63 o 
 -12   7  12     1270.86     1211.78    171.59 o 
 -11   7  12     6377.89     6252.24    416.67 o 
 -10   7  12      201.25      111.47     76.69 o 
  -9   7  12     5781.47     5915.44    235.20 o 
  -8   7  12     1597.77     1397.78    127.47 o 
  -7   7  12    17133.41    17247.88    391.97 o 
  -6   7  12     1820.46     1998.19    165.27 o 
  -5   7  12    28591.04    29764.51    533.65 o 
  -4   7  12     1147.11     1148.00    113.81 o 
  -3   7  12    12692.91    12999.28    317.46 o 
  -2   7  12      150.80      327.31     78.75 o 
  -1   7  12    12348.82    12182.15    303.53 o 
   0   7  12      516.93      552.17     92.14 o 
   1   7  12     4523.38     4585.84    186.48 o 
   2   7  12     5981.56     6247.51    266.73 o 
   3   7  12     2200.97     2302.26    306.90 o 
   4   7  12      170.75      109.95     86.95 o 
   5   7  12      367.83      629.67    199.37 o 
   6   7  12      290.63      178.11    104.51 o 
   7   7  12       10.85       24.57     99.76 o 
   8   7  12       33.83      150.09    172.49 o 
   9   7  12      182.69      107.53    165.77 o 
 -14   8  12      437.34      376.34    143.37 o 
 -13   8  12     3471.49     3685.63    261.79 o 
 -12   8  12       98.65      151.21    157.93 o 
 -11   8  12     1701.08     1328.95    254.26 o 
 -10   8  12     4323.55     4114.69    254.20 o 
  -9   8  12      223.53      254.34     90.55 o 
  -8   8  12      441.95      288.56     90.37 o 
  -7   8  12        3.71       62.53     69.23 o 
  -6   8  12      773.39      688.05    107.09 o 
  -5   8  12     1346.38     1578.99    130.64 o 
  -4   8  12      151.77       56.10     65.13 o 
  -3   8  12     1351.54     1604.78    132.33 o 
  -2   8  12     6169.61     5946.17    214.46 o 
  -1   8  12     3077.31     2900.18    183.03 o 
   0   8  12     4557.31     4523.85    195.60 o 
   1   8  12     6125.66     6127.57    293.46 o 
   2   8  12      827.82      665.25    119.61 o 
   3   8  12    10298.88    10156.24    536.51 o 
   4   8  12     5004.18     4530.93    246.73 o 
   5   8  12     6364.65     6393.72    535.39 o 
   6   8  12     2720.40     2735.89    213.65 o 
   7   8  12     5144.33     5222.89    288.92 o 
   8   8  12     2431.63     2304.03    234.10 o 
 -14   9  12     3098.17     3211.50    260.39 o 
 -13   9  12      394.01      201.49    278.90 o 
 -12   9  12     4955.40     4730.19    295.03 o 
 -11   9  12     2939.77     2981.81    237.26 o 
 -10   9  12     4515.53     4626.42    612.68 o 
  -9   9  12     8887.18     9483.90    306.41 o 
  -8   9  12     9586.47    10188.18    312.80 o 
  -7   9  12     4552.62     4352.17    281.86 o 
  -6   9  12     6228.30     6253.28    239.58 o 
  -5   9  12     3126.62     3111.25    170.52 o 
  -4   9  12     9800.33     9810.62    285.02 o 
  -3   9  12    11090.05    10985.00    299.94 o 
  -2   9  12     7201.40     7346.70    264.83 o 
  -1   9  12     8587.36     8935.04    264.27 o 
   0   9  12     5318.73     4887.71    193.89 o 
   1   9  12      608.02      576.74    115.60 o 
   2   9  12     7322.03     6959.01    297.00 o 
   3   9  12      289.04      403.80    109.66 o 
   4   9  12     1077.43     1202.74    163.06 o 
   5   9  12      535.19      428.68    130.62 o 
   6   9  12       53.44       42.03     95.59 o 
   7   9  12        3.16      -69.05     95.00 o 
   8   9  12      239.33      165.31    121.69 o 
 -14  10  12     1822.98     1352.94    219.02 o 
 -13  10  12     1247.86     1219.73    204.10 o 
 -12  10  12     1002.11      975.89    328.18 o 
 -11  10  12      176.96      255.98    128.22 o 
 -10  10  12      708.53      744.27    268.82 o 
  -9  10  12       29.56      125.86    106.91 o 
  -8  10  12      553.86      451.54    103.06 o 
  -7  10  12       45.90      116.04     78.01 o 
  -6  10  12       42.05       -5.83     75.82 o 
  -5  10  12        2.61       22.90     66.31 o 
  -4  10  12      535.33      358.07     90.06 o 
  -3  10  12      498.78      564.24    101.60 o 
  -2  10  12     7455.73     7127.21    240.54 o 
  -1  10  12     1421.41     1345.16    122.22 o 
   0  10  12     7267.95     6486.89    579.08 o 
   1  10  12     1871.23     2105.75    219.53 o 
   2  10  12    10747.21    11041.01    433.47 o 
   3  10  12     2845.23     2778.77    206.09 o 
   4  10  12     6258.00     6135.50    318.10 o 
   5  10  12      475.82      306.61    129.93 o 
   6  10  12     4207.27     4071.89    258.55 o 
   7  10  12      762.54      633.97    154.44 o 
   8  10  12     4184.97     4614.70    398.75 o 
 -13  11  12      180.68      141.09    131.83 o 
 -12  11  12     4002.19     3615.02    768.37 o 
 -11  11  12        7.33       -9.64    110.23 o 
 -10  11  12    10187.61    10660.48    433.67 o 
  -9  11  12      495.61      715.42    155.69 o 
  -8  11  12    17559.61    18779.95    450.56 o 
  -7  11  12        8.07       47.91     75.79 o 
  -6  11  12     3586.51     3119.24    182.44 o 
  -5  11  12       89.39       94.60     77.81 o 
  -4  11  12     7532.02     7583.00    260.12 o 
  -3  11  12     1270.76     1202.05    124.84 o 
  -2  11  12    19002.59    19407.93    418.98 o 
  -1  11  12      283.04      334.11     88.30 o 
   0  11  12     6603.70     6500.49    292.25 o 
   1  11  12        3.94     -132.17    132.17 o 
   2  11  12     3328.51     3999.89    421.15 o 
   3  11  12      123.63       11.20     87.12 o 
   4  11  12     1368.77     1175.04    193.77 o 
   5  11  12       83.18      -17.50    100.81 o 
   6  11  12       71.50      201.93    121.47 o 
   7  11  12        3.13       51.91    115.11 o 
 -13  12  12      407.65      422.27    161.57 o 
 -12  12  12     1839.42     1699.90    219.04 o 
 -11  12  12       99.24       96.38    118.76 o 
 -10  12  12      932.96      869.66    213.93 o 
  -9  12  12      930.68      959.33    489.47 o 
  -8  12  12       66.34      178.02    172.49 o 
  -7  12  12      309.77      321.49     99.16 o 
  -6  12  12        4.27       32.66     81.82 o 
  -5  12  12      293.79      329.66    110.80 o 
  -4  12  12      727.69      543.83    106.68 o 
  -3  12  12        6.69      -58.66     67.58 o 
  -2  12  12     4693.18     4835.20    206.79 o 
  -1  12  12      413.39      276.72    100.58 o 
   0  12  12     8561.09     7997.05    333.30 o 
   1  12  12      674.02      591.88    135.53 o 
   2  12  12     8991.93     8859.38    894.94 o 
   3  12  12      421.01      196.81    110.04 o 
   4  12  12     9178.44     9173.21    377.59 o 
   5  12  12      165.47       75.79    112.43 o 
   6  12  12     4370.88     4233.86    279.40 o 
   7  12  12      262.47      109.77    163.53 o 
 -12  13  12     3156.57     3061.11    276.21 o 
 -11  13  12      671.80      514.97    161.66 o 
 -10  13  12     5719.21     5780.92    339.46 o 
  -9  13  12     1924.16     2098.13    264.34 o 
  -8  13  12     9016.10     9250.60    451.39 o 
  -7  13  12      934.88     1168.86    138.70 o 
  -6  13  12     6066.42     5697.44    246.76 o 
  -5  13  12      815.01      985.13    201.30 o 
  -4  13  12     9272.08     9151.35    295.12 o 
  -3  13  12     3383.81     3458.44    184.44 o 
  -2  13  12     8127.01     8611.65    346.04 o 
  -1  13  12     2925.73     3187.90    272.18 o 
   0  13  12     4490.15     3796.34    242.29 o 
   1  13  12       90.86      141.79     97.41 o 
   2  13  12     3568.38     3749.68    552.20 o 
   3  13  12       18.61       91.22    105.29 o 
   4  13  12     1274.39     1003.90    184.81 o 
   5  13  12      296.79      331.13    136.96 o 
   6  13  12       20.48      107.97    118.52 o 
 -11  14  12      418.50      449.98    158.77 o 
 -10  14  12     1164.36     1044.10    198.91 o 
  -9  14  12      346.60      302.88    138.05 o 
  -8  14  12      158.47      321.20    137.70 o 
  -7  14  12       50.62      100.05    131.05 o 
  -6  14  12       32.80      120.46     77.08 o 
  -5  14  12      235.31      339.65    106.04 o 
  -4  14  12      307.51      293.04     96.95 o 
  -3  14  12      500.47      401.38     98.81 o 
  -2  14  12     2006.27     1812.27    181.65 o 
  -1  14  12      194.15      309.11    128.81 o 
   0  14  12     4031.19     4146.36    260.54 o 
   1  14  12     3767.82     3935.77    318.10 o 
   2  14  12     2645.82     2474.94    372.98 o 
   3  14  12     3978.10     3678.80    478.27 o 
   4  14  12     3744.99     3134.99    675.40 o 
   5  14  12     2413.33     2349.41    220.46 o 
 -10  15  12     1019.42      912.73    196.40 o 
  -9  15  12     3430.43     3551.76    286.95 o 
  -8  15  12     1884.83     1730.19    215.15 o 
  -7  15  12     4582.70     5237.08    311.02 o 
  -6  15  12     6328.23     6177.86    232.90 o 
  -5  15  12    10408.20    11110.12    413.92 o 
  -4  15  12     3279.06     3302.02    228.62 o 
  -3  15  12     5512.92     5435.26    449.15 o 
  -2  15  12      727.32      348.24    154.57 o 
  -1  15  12     5444.31     4829.35    283.49 o 
   0  15  12     1294.27     1641.43    364.02 o 
   1  15  12     2107.17     2226.38    212.83 o 
   2  15  12     1875.07     1557.82    182.91 o 
   3  15  12      324.92      228.80    122.79 o 
   4  15  12      228.61      371.79    140.18 o 
 -10  16  12       48.52       47.04    219.53 o 
  -9  16  12      177.58       49.69    162.41 o 
  -8  16  12       81.00       15.97    120.54 o 
  -7  16  12       63.81      176.55    117.26 o 
  -6  16  12        0.13      -23.37    134.41 o 
  -5  16  12      444.79      461.39    131.49 o 
  -4  16  12       39.54       88.16     90.19 o 
  -3  16  12      943.63      987.89    172.31 o 
  -2  16  12       66.24       93.08    109.26 o 
  -1  16  12     2779.04     2864.02    232.06 o 
   0  16  12      449.68      193.77    126.72 o 
   1  16  12     3002.51     3189.06    250.28 o 
   2  16  12      582.33      486.26    144.62 o 
   3  16  12     3492.33     3177.38    348.34 o 
  -8  17  12        7.29     -107.73    107.73 o 
  -7  17  12     7295.08     7486.17    389.63 o 
  -6  17  12      136.04      139.06    123.22 o 
  -5  17  12    11453.92    10877.55    445.14 o 
  -4  17  12      205.22      141.94    124.66 o 
  -3  17  12     4459.69     4638.13    286.66 o 
  -2  17  12       11.25      -83.80     99.83 o 
  -1  17  12     2968.97     3170.09    405.47 o 
   0  17  12        4.64       11.83    106.91 o 
   1  17  12     3292.59     3666.20    272.23 o 
   2  17  12      188.38      -34.09    116.07 o 
  -7  18  12        6.73      -27.37    117.09 o 
  -6  18  12      223.16      153.60    131.69 o 
  -5  18  12      659.55      472.67    228.49 o 
  -4  18  12       35.27      202.48    139.29 o 
  -3  18  12     1162.25     1132.69    264.34 o 
  -2  18  12     1315.61     1576.60    512.99 o 
  -1  18  12     1642.55     1398.19    280.02 o 
   0  18  12      280.07      221.69    127.56 o 
   1  18  12     3106.90     3074.74    264.47 o 
  -3  19  12     4291.61     4502.81    896.06 o 
 -13   0  13     1489.90     1218.64    259.86 o 
 -11   0  13      251.36     -112.01    112.01 o 
  -9   0  13      162.98      215.05    150.09 o 
  -7   0  13      109.25       20.16    123.21 o 
  -5   0  13      407.17      417.83     87.86 o 
  -3   0  13    15912.18    16059.57    507.39 o 
  -1   0  13    15577.75    15512.69    385.25 o 
   1   0  13    22119.36    22646.04    505.36 o 
   3   0  13    28365.34    29918.98    625.70 o 
   5   0  13     6076.28     6456.10    380.82 o 
   7   0  13     4962.36     4475.81    349.46 o 
   9   0  13     6491.93     6267.93    445.79 o 
 -14   1  13       13.96      123.21    170.25 o 
 -13   1  13     3650.83     4051.49    427.87 o 
 -12   1  13      415.82      372.51    175.85 o 
 -11   1  13     9086.91     9165.13    525.31 o 
 -10   1  13     2522.55     2580.76    210.12 o 
  -9   1  13    27815.93    27889.87    506.36 o 
  -8   1  13      974.80      989.16    149.72 o 
  -7   1  13    13811.31    13966.73    370.80 o 
  -6   1  13       53.55       30.71     51.89 o 
  -5   1  13     8999.56     8991.41    250.22 o 
  -4   1  13      530.13      727.23     94.71 o 
  -3   1  13    16107.31    16672.17    347.61 o 
  -2   1  13     2814.80     2869.08    140.79 o 
  -1   1  13     7499.07     7805.60    235.39 o 
   0   1  13     1780.52     1988.37    117.37 o 
   1   1  13     4707.38     4746.98    151.39 o 
   2   1  13       90.43      177.69     58.73 o 
   3   1  13     1130.20     1151.50     96.12 o 
   4   1  13       14.24       31.03     65.59 o 
   5   1  13      226.74      282.39    105.29 o 
   6   1  13        5.44       -7.70     77.42 o 
   7   1  13      389.11      294.17    226.25 o 
   8   1  13       18.84      136.17    107.53 o 
   9   1  13     1784.46     1926.27    200.34 o 
 -14   2  13     2054.37     2141.58    300.18 o 
 -13   2  13      706.63      606.33    113.96 o 
 -12   2  13     2149.63     1963.39    146.20 o 
 -11   2  13      421.54      381.33    125.78 o 
 -10   2  13      727.83      646.64    104.05 o 
  -9   2  13      641.56      830.63    106.48 o 
  -8   2  13       46.41      176.01     78.90 o 
  -7   2  13      796.12      845.59    195.08 o 
  -6   2  13      386.20      412.21     81.48 o 
  -5   2  13      163.61      218.44     68.56 o 
  -4   2  13     3603.35     3573.95    160.27 o 
  -3   2  13     5304.42     4946.35    218.04 o 
  -2   2  13      533.42      467.99    145.15 o 
  -1   2  13    11407.97    11717.46    288.34 o 
   0   2  13     4674.80     4425.52    178.02 o 
   1   2  13    12307.21    11848.18    322.63 o 
   2   2  13     5668.70     5876.76    290.20 o 
   3   2  13    14142.04    14060.69    280.16 o 
   4   2  13     6114.93     6451.85    373.35 o 
   5   2  13     6318.36     6467.35    239.70 o 
   6   2  13      908.84      730.53    131.47 o 
   7   2  13     4913.47     5091.37    509.63 o 
   8   2  13     2132.18     2287.96    240.82 o 
   9   2  13     2469.33     2448.48    309.14 o 
 -15   3  13     1008.71      665.32    232.98 o 
 -14   3  13     1245.65     1376.46    290.10 o 
 -13   3  13     4230.76     4358.84    258.61 o 
 -12   3  13     4434.41     4581.11    288.30 o 
 -11   3  13     3529.47     3455.84    180.58 o 
 -10   3  13     6550.88     6577.56    236.16 o 
  -9   3  13     3544.47     3506.30    245.41 o 
  -8   3  13     5135.47     4713.69    196.47 o 
  -7   3  13    14257.95    13928.76    335.01 o 
  -6   3  13    12933.28    12812.63    314.83 o 
  -5   3  13    12003.06    11406.32    293.09 o 
  -4   3  13     8227.14     8352.57    242.85 o 
  -3   3  13     6661.13     6412.34    215.90 o 
  -2   3  13    15090.31    14364.75    326.89 o 
  -1   3  13     1481.31     1625.14    167.09 o 
   0   3  13     3821.12     3844.99    256.30 o 
   1   3  13     3030.23     3036.43    156.30 o 
   2   3  13       58.46       80.63     69.28 o 
   3   3  13     1412.07     1267.02    143.91 o 
   4   3  13       10.08       80.08     84.20 o 
   5   3  13      132.50      188.25     97.41 o 
   6   3  13      111.24        6.72    107.53 o 
   7   3  13      155.14       -8.96    136.65 o 
   8   3  13      174.91      474.91    188.17 o 
   9   3  13      663.70      546.60    224.01 o 
 -15   4  13      634.24      791.62    165.77 o 
 -14   4  13     1291.88     1177.40    202.73 o 
 -13   4  13      305.43      515.99    133.00 o 
 -12   4  13     3890.93     3816.66    193.36 o 
 -11   4  13      204.77      160.63     79.72 o 
 -10   4  13        8.87      -46.29     63.26 o 
  -9   4  13      861.63      797.24    110.10 o 
  -8   4  13       26.67      -11.19     89.23 o 
  -7   4  13      283.25      360.14    107.84 o 
  -6   4  13     2507.67     2495.19    125.45 o 
  -5   4  13      266.18      410.65     84.03 o 
  -4   4  13     7864.72     7727.52    239.87 o 
  -3   4  13     1056.89     1223.43    153.58 o 
  -2   4  13     2943.44     2933.87    152.17 o 
  -1   4  13     8896.48     8476.68    249.71 o 
   0   4  13     7840.30     8310.79    246.95 o 
   1   4  13     2367.80     2324.07    140.82 o 
   2   4  13     8177.67     8010.14    249.52 o 
   3   4  13     1329.35     1205.93    190.41 o 
   4   4  13     9335.93     9922.48    350.79 o 
   5   4  13     4434.53     4831.71    585.80 o 
   6   4  13    12344.86    12630.46    423.67 o 
   7   4  13     3000.14     3550.63    329.30 o 
   8   4  13     5193.05     5629.48    427.87 o 
 -15   5  13       43.66       60.31    121.04 o 
 -14   5  13     3538.63     3676.68    374.10 o 
 -13   5  13      194.25       32.63    100.69 o 
 -12   5  13     7211.19     6999.45    319.87 o 
 -11   5  13      144.45      153.36     87.36 o 
 -10   5  13     5159.42     5433.58    223.70 o 
  -9   5  13       51.58       57.80     70.87 o 
  -8   5  13     8284.83     8269.40    265.64 o 
  -7   5  13     1265.37     1342.74    123.66 o 
  -6   5  13    29103.31    28241.41   1107.78 o 
  -5   5  13     1407.81     1470.31    177.59 o 
  -4   5  13    20355.85    20413.59    417.35 o 
  -3   5  13       90.14       68.75     63.51 o 
  -2   5  13     7697.11     7696.22    249.00 o 
  -1   5  13      301.49      161.65     68.93 o 
   0   5  13     7207.42     7476.72    339.19 o 
   1   5  13       75.72      126.89     70.11 o 
   2   5  13     1286.31     1250.88    141.45 o 
   3   5  13      371.02      379.87    107.68 o 
   4   5  13      101.20      198.06     98.54 o 
   5   5  13       59.87       16.52     86.95 o 
   6   5  13      595.06      609.30    138.60 o 
   7   5  13       11.59     -127.69    134.41 o 
   8   5  13      555.27      414.43    203.85 o 
 -15   6  13       80.95      -44.25    191.53 o 
 -14   6  13     1021.36      756.80    160.73 o 
 -13   6  13      293.95      282.98    119.91 o 
 -12   6  13      975.80      929.18    230.73 o 
 -11   6  13       23.39      -30.21     76.34 o 
 -10   6  13      941.53     1000.23    127.81 o 
  -9   6  13       59.54      127.30     78.16 o 
  -8   6  13       24.84        3.01     65.51 o 
  -7   6  13       26.13      156.83     73.51 o 
  -6   6  13     2147.79     2166.16    263.99 o 
  -5   6  13       90.10      162.68     73.45 o 
  -4   6  13    11088.46    10688.92    294.21 o 
  -3   6  13      451.19      431.60     87.71 o 
  -2   6  13     7013.60     6490.81    338.19 o 
  -1   6  13      114.00      113.91     66.75 o 
   0   6  13    15987.42    15307.79    354.73 o 
   1   6  13       11.55      -20.93     54.97 o 
   2   6  13     6277.44     6629.77    280.60 o 
   3   6  13       48.49       60.61     85.14 o 
   4   6  13    11942.84    12329.32    405.43 o 
   5   6  13        6.29      -78.11     78.11 o 
   6   6  13    17388.06    18492.25    530.19 o 
   7   6  13      129.28      239.70    168.01 o 
   8   6  13     5995.30     6630.83    486.11 o 
 -14   7  13     3748.38     3406.13    574.60 o 
 -13   7  13     1907.96     1851.05    199.31 o 
 -12   7  13     5830.70     5359.20    298.76 o 
 -11   7  13     1159.40     1135.42    165.24 o 
 -10   7  13     6981.76     7093.58    339.21 o 
  -9   7  13      462.11      501.94    102.15 o 
  -8   7  13     6387.81     6285.63    266.06 o 
  -7   7  13     2052.31     2008.85    143.33 o 
  -6   7  13    18362.93    18672.51    514.49 o 
  -5   7  13     2234.14     2427.93    239.28 o 
  -4   7  13    16659.01    16680.12    379.44 o 
  -3   7  13      202.94      305.80     80.30 o 
  -2   7  13     7075.39     7276.69    318.55 o 
  -1   7  13      304.49      339.45     82.82 o 
   0   7  13     6988.81     7122.16    252.21 o 
   1   7  13     3052.34     2937.17    194.82 o 
   2   7  13      874.26     1055.86    142.82 o 
   3   7  13      884.16      850.11    138.60 o 
   4   7  13       87.24      192.65    104.55 o 
   5   7  13      138.26      292.66    119.21 o 
   6   7  13      101.95      105.46    103.67 o 
   7   7  13        6.12       36.43    166.89 o 
   8   7  13      836.88      734.77    228.49 o 
 -14   8  13     1284.66     1183.92    192.22 o 
 -13   8  13       17.52       53.24    112.49 o 
 -12   8  13     2770.53     2699.13    234.33 o 
 -11   8  13        8.73      164.00    111.63 o 
 -10   8  13       16.39        5.84     82.58 o 
  -9   8  13     1110.88     1059.55    129.01 o 
  -8   8  13       26.13       41.34     74.54 o 
  -7   8  13      551.42      642.18    110.92 o 
  -6   8  13      756.41      908.64    116.57 o 
  -5   8  13       96.36      162.38     78.19 o 
  -4   8  13     2886.31     2939.03    168.44 o 
  -3   8  13     2901.62     2681.13    160.59 o 
  -2   8  13     3000.90     3027.41    166.55 o 
  -1   8  13     8948.70     8993.59    269.78 o 
   0   8  13     5895.79     5872.73    221.34 o 
   1   8  13     2445.69     2641.06    192.65 o 
   2   8  13     9993.88     9653.89    938.62 o 
   3   8  13     3876.68     3739.25    361.78 o 
   4   8  13     5915.22     5618.67    285.11 o 
   5   8  13     3349.81     3434.14    329.30 o 
   6   8  13     5715.78     5472.47    834.45 o 
   7   8  13     1952.73     2109.59    206.60 o 
 -14   9  13      895.22      553.02    221.77 o 
 -13   9  13     3689.40     4030.86    289.05 o 
 -12   9  13     1359.78     1287.57    473.79 o 
 -11   9  13     5196.25     5353.07    315.86 o 
 -10   9  13     5394.88     5251.08    352.82 o 
  -9   9  13     8537.71     8555.87    357.64 o 
  -8   9  13     6707.04     7225.62    269.51 o 
  -7   9  13     8711.81     9657.55    378.65 o 
  -6   9  13     1489.32     1414.89    133.46 o 
  -5   9  13     8361.33     7951.52    373.60 o 
  -4   9  13     4473.74     4445.55    202.46 o 
  -3   9  13     4352.89     4133.04    194.69 o 
  -2   9  13     9357.20     9472.98    286.00 o 
  -1   9  13      643.75      618.83    102.83 o 
   0   9  13     2915.58     2611.50    246.42 o 
   1   9  13     3370.55     2801.63    201.15 o 
   2   9  13       35.93      -58.15     75.23 o 
   3   9  13     2233.24     2127.98    191.53 o 
   4   9  13        4.05       37.27     95.04 o 
   5   9  13        4.25       28.67     98.76 o 
   6   9  13       41.72        4.22    102.38 o 
   7   9  13       10.27      -96.64     96.64 o 
 -13  10  13      769.91      697.87    170.09 o 
 -12  10  13      458.36      400.25    150.71 o 
 -11  10  13      132.99      144.45    120.02 o 
 -10  10  13        9.68       72.30    119.85 o 
  -9  10  13       33.00       10.21     88.69 o 
  -8  10  13       20.84      -13.94    105.19 o 
  -7  10  13      150.52      104.16     81.04 o 
  -6  10  13       72.29      -19.95     80.83 o 
  -5  10  13      481.66      419.32    100.93 o 
  -4  10  13      638.94      694.66    110.67 o 
  -3  10  13     5241.61     5219.42    217.13 o 
  -2  10  13     1153.73     1082.53    125.91 o 
  -1  10  13     7961.44     7263.97    250.52 o 
   0  10  13     1517.65     1390.05    221.77 o 
   1  10  13     7190.66     6837.63    305.70 o 
   2  10  13     2729.03     2845.48    212.19 o 
   3  10  13    13517.54    13520.66    449.15 o 
   4  10  13     1733.60     1431.94    397.63 o 
   5  10  13     4025.80     3434.14    338.26 o 
   6  10  13      477.64      530.18    144.62 o 
   7  10  13     2991.12     3066.84    249.31 o 
 -13  11  13     2574.00     3118.28    371.86 o 
 -12  11  13       55.39      -10.37    124.16 o 
 -11  11  13     6519.37     6477.79    353.54 o 
 -10  11  13       68.68      -60.48     96.63 o 
  -9  11  13    17275.46    18125.65    571.74 o 
  -8  11  13      739.13      686.11    178.85 o 
  -7  11  13    10834.61    11815.56    352.52 o 
  -6  11  13       26.77       61.86     84.77 o 
  -5  11  13     2271.72     2048.91    188.83 o 
  -4  11  13       24.71       19.24     73.43 o 
  -3  11  13    12410.02    12211.00    592.96 o 
  -2  11  13      440.05      369.18    165.69 o 
  -1  11  13     5892.75     5689.83    282.48 o 
   0  11  13        3.07      121.34    101.93 o 
   1  11  13     1475.37     1522.34    168.01 o 
   2  11  13      260.59      377.02    120.24 o 
   3  11  13     1001.03      842.17    260.98 o 
   4  11  13        7.59       96.87    104.51 o 
   5  11  13        7.12       25.12    103.02 o 
   6  11  13        5.13       31.94    116.70 o 
 -12  12  13      195.96      202.34    144.18 o 
 -11  12  13      115.50       44.13    119.68 o 
 -10  12  13      408.27      200.94    213.93 o 
  -9  12  13        4.93      -99.04     99.04 o 
  -8  12  13      273.49      272.23    102.84 o 
  -7  12  13      654.61      532.57    167.24 o 
  -6  12  13       21.39       10.97     83.16 o 
  -5  12  13      613.89      783.50    125.21 o 
  -4  12  13      826.44      813.79    159.84 o 
  -3  12  13     4579.80     4333.71    208.12 o 
  -2  12  13       94.04       87.51     82.21 o 
  -1  12  13     6484.01     6498.37    306.48 o 
   0  12  13        6.98      -39.04     90.73 o 
   1  12  13    11128.76    10648.15    403.08 o 
   2  12  13      374.09      410.66    136.65 o 
   3  12  13    13497.74    14082.90    480.70 o 
   4  12  13       84.22       19.77    174.73 o 
   5  12  13     4453.62     4520.94    287.23 o 
   6  12  13      301.90      301.55    141.90 o 
 -12  13  13      362.20      219.53    194.89 o 
 -11  13  13     3840.70     3656.19    292.34 o 
 -10  13  13     1510.51     1803.79    219.92 o 
  -9  13  13     9109.23     9570.38    433.16 o 
  -8  13  13      875.03      970.91    381.94 o 
  -7  13  13     6309.71     6599.26    465.75 o 
  -6  13  13      952.01      763.86    143.61 o 
  -5  13  13     8024.88     8311.31    295.98 o 
  -4  13  13      624.15      619.22    117.89 o 
  -3  13  13     4173.22     4386.38    215.45 o 
  -2  13  13     3744.49     3170.85    488.35 o 
  -1  13  13     4100.38     4110.20    254.97 o 
   0  13  13     1095.05     1084.36    255.38 o 
   1  13  13     1462.97     1577.67    183.66 o 
   2  13  13      456.04      315.06    120.86 o 
   3  13  13      735.07      489.38    148.10 o 
   4  13  13       14.49        9.64    153.45 o 
   5  13  13       15.76       53.64    116.42 o 
 -11  14  13      319.51      305.68    235.22 o 
 -10  14  13       35.05        2.04    121.84 o 
  -9  14  13      236.81      186.46    212.81 o 
  -8  14  13      229.04      239.17    129.25 o 
  -7  14  13      306.78      233.92    102.63 o 
  -6  14  13     1029.25      995.58    270.04 o 
  -5  14  13      312.11      176.03     96.30 o 
  -4  14  13     2338.10     2420.76    175.35 o 
  -3  14  13     1310.03     1281.14    181.37 o 
  -2  14  13      321.04      182.37    116.35 o 
  -1  14  13     4264.59     4060.27    258.98 o 
   0  14  13     2222.46     2004.71    294.58 o 
   1  14  13     3848.42     4107.35    584.68 o 
   2  14  13     3527.59     3239.24    246.23 o 
   3  14  13     2959.75     2869.10    478.27 o 
   4  14  13     1976.11     2174.19    291.22 o 
 -10  15  13     3512.27     4474.11    329.24 o 
  -9  15  13      550.59      549.17    197.13 o 
  -8  15  13     3462.80     3560.68    281.55 o 
  -7  15  13     4016.04     3858.14    481.63 o 
  -6  15  13     6419.52     6442.32    240.44 o 
  -5  15  13     5410.52     5076.67    247.02 o 
  -4  15  13     4324.77     3934.70    217.19 o 
  -3  15  13      876.85      735.36    178.09 o 
  -2  15  13     4062.86     4026.85    311.38 o 
  -1  15  13      272.11      255.15    130.33 o 
   0  15  13     2557.61     2493.23    227.30 o 
   1  15  13     1277.31     1327.18    204.97 o 
   2  15  13       99.01       -9.81    112.43 o 
   3  15  13      116.64      103.35    118.77 o 
  -9  16  13        9.87      -52.51    127.47 o 
  -8  16  13        9.90      -20.29    108.65 o 
  -7  16  13        1.10      -32.74    118.40 o 
  -6  16  13     1732.02     1731.61    215.95 o 
  -5  16  13      449.31      483.52    126.47 o 
  -4  16  13     2048.85     2160.11    215.15 o 
  -3  16  13      441.25      622.34    155.01 o 
  -2  16  13     2739.28     2672.71    234.42 o 
  -1  16  13      177.62      147.85    126.72 o 
   0  16  13     5045.65     5035.24    308.69 o 
   1  16  13      393.74      473.96    143.16 o 
   2  16  13     2300.84     1992.38    222.45 o 
  -7  17  13        4.98      232.84    139.40 o 
  -6  17  13     8627.25     8935.76    418.92 o 
  -5  17  13      500.76      640.68    163.48 o 
  -4  17  13     5898.17     5454.70    322.21 o 
  -3  17  13        2.41      109.94    124.39 o 
  -2  17  13     2970.02     2962.44    249.54 o 
  -1  17  13      180.91      204.89    133.00 o 
   0  17  13     2016.35     2015.10    227.95 o 
   1  17  13       77.85       19.49    121.48 o 
  -5  18  13        7.11       31.36    179.21 o 
  -4  18  13     2297.05     2120.40    224.91 o 
  -3  18  13      147.52       78.81    133.03 o 
  -2  18  13     2696.18     2976.54    264.30 o 
  -1  18  13     1240.08     1377.69    304.66 o 
 -14   0  14     1154.77     1270.16    257.62 o 
 -12   0  14      175.15      226.25    165.77 o 
 -10   0  14      963.08      952.06    228.49 o 
  -8   0  14     2086.51     2163.98    284.50 o 
  -6   0  14     1608.74     1756.27    248.66 o 
  -4   0  14     4770.76     4903.68    376.34 o 
  -2   0  14    12189.23    12755.39    600.36 o 
   0   0  14    15221.04    14932.00    394.52 o 
   2   0  14    27580.38    28229.39   1183.92 o 
   4   0  14    20868.92    21041.68    712.37 o 
   6   0  14     3534.91     3774.64    327.06 o 
   8   0  14     3752.64     4081.54    360.66 o 
 -14   1  14     2989.11     2941.31    336.02 o 
 -13   1  14       22.41      -68.15    104.40 o 
 -12   1  14     4438.81     4877.76    277.97 o 
 -11   1  14     1075.76     1068.29    159.77 o 
 -10   1  14    17188.77    15813.64    489.46 o 
  -9   1  14     3953.97     3961.64    392.03 o 
  -8   1  14    22035.81    21619.76    581.33 o 
  -7   1  14      104.79      135.29     97.41 o 
  -6   1  14     4979.21     4897.17    266.82 o 
  -5   1  14      270.02      265.12     77.09 o 
  -4   1  14    12451.42    13395.79    319.32 o 
  -3   1  14      669.06      636.27    185.35 o 
  -2   1  14     5277.66     4960.62    188.92 o 
  -1   1  14     2795.13     2648.64    144.55 o 
   0   1  14     1411.35     1293.83    117.11 o 
   1   1  14       21.69       71.05     67.55 o 
   2   1  14     1034.11     1090.73    121.49 o 
   3   1  14       51.13       63.02     76.22 o 
   4   1  14       42.45       88.07     94.19 o 
   5   1  14        8.04      -96.33     96.33 o 
   6   1  14      359.02      344.98    159.05 o 
   7   1  14      105.03       69.44    147.85 o 
   8   1  14      977.61      784.05    226.25 o 
 -15   2  14       50.61       31.36    197.13 o 
 -14   2  14      667.68      486.11    217.29 o 
 -13   2  14     1275.17      973.51    181.45 o 
 -12   2  14       51.93       61.71    105.33 o 
 -11   2  14       89.72       76.95    108.08 o 
 -10   2  14       12.78      108.27    101.72 o 
  -9   2  14      784.35      865.93    129.07 o 
  -8   2  14     1405.03     1288.09    150.48 o 
  -7   2  14      181.07       75.01     67.08 o 
  -6   2  14     1210.58     1474.46    187.55 o 
  -5   2  14     3591.01     3590.19    168.58 o 
  -4   2  14     2046.49     2244.45    142.43 o 
  -3   2  14     3866.10     3655.91    267.70 o 
  -2   2  14    11355.49    11345.76    294.30 o 
  -1   2  14     1669.81     1773.75    129.15 o 
   0   2  14     8666.50     8664.72    257.47 o 
   1   2  14     4914.40     4944.11    200.97 o 
   2   2  14    13153.94    13500.19    382.53 o 
   3   2  14     5364.31     5168.16    253.83 o 
   4   2  14    11284.61    11337.70    543.23 o 
   5   2  14     1986.70     2155.02    244.18 o 
   6   2  14     3843.10     3624.55    331.54 o 
   7   2  14     1031.63     1310.48    235.22 o 
   8   2  14     3145.00     3006.27    333.78 o 
 -15   3  14     2956.21     3098.12    360.66 o 
 -14   3  14     3192.96     2374.55    322.58 o 
 -13   3  14     2074.99     2148.30    300.18 o 
 -12   3  14     4095.40     4070.46    305.22 o 
 -11   3  14     5989.42     6321.74    241.98 o 
 -10   3  14     2206.93     2215.47    151.83 o 
  -9   3  14     5836.44     6007.59    230.34 o 
  -8   3  14     4777.55     4987.76    208.35 o 
  -7   3  14     5891.87     5878.49    220.27 o 
  -6   3  14    11249.57    12048.36    378.78 o 
  -5   3  14     3588.57     3405.32    169.89 o 
  -4   3  14     9232.70     9316.83    268.00 o 
  -3   3  14     7658.52     7776.29    244.95 o 
  -2   3  14      363.72      390.35     87.52 o 
  -1   3  14     6255.79     6550.57    251.77 o 
   0   3  14      591.81      645.99     98.32 o 
   1   3  14      265.34      350.12     86.81 o 
   2   3  14      931.86      986.90    118.78 o 
   3   3  14       67.76       76.56     90.25 o 
   4   3  14        9.80       22.40    105.29 o 
   5   3  14      231.42      171.22    108.65 o 
   6   3  14      242.15      344.98    170.25 o 
   7   3  14     1518.78     1617.38    253.14 o 
   8   3  14      687.02     1202.96    264.34 o 
 -15   4  14      855.55      846.77    262.10 o 
 -14   4  14       23.52      -12.60    104.86 o 
 -13   4  14     1168.88     1234.94    176.30 o 
 -12   4  14      155.03      204.08     92.46 o 
 -11   4  14      817.53      685.14    113.72 o 
 -10   4  14        0.58      -67.37     67.37 o 
  -9   4  14      379.95      241.40    113.92 o 
  -8   4  14       44.51       95.40     87.43 o 
  -7   4  14     1357.34     1202.95    120.56 o 
  -6   4  14      139.50      291.24     87.65 o 
  -5   4  14     8667.35     8463.31    364.33 o 
  -4   4  14     2065.55     2278.64    172.23 o 
  -3   4  14     8348.52     8195.58    385.18 o 
  -2   4  14     4258.50     4568.39    354.47 o 
  -1   4  14     8588.06     8698.28    262.53 o 
   0   4  14     3945.87     3659.32    440.63 o 
   1   4  14     9070.35     8694.83    693.08 o 
   2   4  14     1648.31     1682.29    238.58 o 
   3   4  14     6052.00     6320.23    497.31 o 
   4   4  14     2021.02     2040.27    188.17 o 
   5   4  14     7631.05     8052.84    335.71 o 
   6   4  14     3941.08     3967.30    349.46 o 
   8   4  14     1041.42     1505.38    277.78 o 
 -14   5  14      528.58      588.57    239.70 o 
 -13   5  14     7657.75     7590.73    351.80 o 
 -12   5  14      206.95      290.92     96.04 o 
 -11   5  14    13651.94    13662.67    397.07 o 
 -10   5  14      260.93      280.51     94.61 o 
  -9   5  14     1672.98     1881.86    146.46 o 
  -8   5  14       61.87        0.22     68.98 o 
  -7   5  14    12797.68    12749.49    335.55 o 
  -6   5  14     1385.87     1105.34    123.22 o 
  -5   5  14    18208.87    18731.33    411.90 o 
  -4   5  14      948.93      719.86    104.45 o 
  -3   5  14     4884.69     5025.73    206.36 o 
  -2   5  14       12.00       32.16     61.64 o 
  -1   5  14     7235.19     7490.62    247.04 o 
   0   5  14      222.13      224.00     81.40 o 
   1   5  14     2107.43     2070.32    155.34 o 
   2   5  14      203.30       49.96     88.23 o 
   3   5  14       36.53       57.12     91.87 o 
   4   5  14       34.46      -62.64     86.43 o 
   5   5  14     1100.94      876.73    379.70 o 
   6   5  14        5.58      179.21    117.22 o 
   7   5  14     2009.69     2096.78    302.42 o 
 -14   6  14       55.81       83.32    191.53 o 
 -13   6  14      400.14      315.89    129.98 o 
 -12   6  14       41.03       19.61    179.21 o 
 -11   6  14        5.85      -23.97     79.39 o 
 -10   6  14       11.77      -23.63     79.44 o 
  -9   6  14       34.76        2.17    135.19 o 
  -8   6  14        0.69        5.93     72.19 o 
  -7   6  14     2036.11     2086.55    147.61 o 
  -6   6  14        0.76       42.89     72.79 o 
  -5   6  14     9431.87     8809.98    278.57 o 
  -4   6  14      166.45      232.42     84.61 o 
  -3   6  14    10290.35     9928.44    290.63 o 
  -2   6  14      750.94      840.72    110.41 o 
  -1   6  14    17641.37    17663.95    483.56 o 
   0   6  14       70.10       29.00     71.14 o 
   1   6  14    11469.40    10453.81    361.70 o 
   2   6  14        9.50       34.55     86.32 o 
   3   6  14     5147.72     5494.71    276.14 o 
   4   6  14        2.58      -24.93     90.99 o 
   5   6  14    13241.18    13366.95    636.20 o 
   6   6  14       96.00      111.12    111.63 o 
   7   6  14     8931.21     8490.15    530.91 o 
 -14   7  14      781.74      504.81    156.27 o 
 -13   7  14     6230.88     5920.28    322.12 o 
 -12   7  14     1143.96     1119.81    180.74 o 
 -11   7  14     7549.35     7509.43    357.88 o 
 -10   7  14      657.38      533.08    196.97 o 
  -9   7  14     4596.60     4554.22    274.57 o 
  -8   7  14     1337.34     1449.72    139.24 o 
  -7   7  14    11340.31    11361.66    330.08 o 
  -6   7  14     3543.47     3453.95    188.07 o 
  -5   7  14    11274.42    11837.68    443.70 o 
  -4   7  14     2013.20     1973.20    142.89 o 
  -3   7  14     6382.95     6359.40    282.04 o 
  -2   7  14      270.40      241.16    104.36 o 
  -1   7  14     3675.40     3957.87    189.52 o 
   0   7  14       11.79       51.69     69.28 o 
   1   7  14      771.40     1097.31    145.69 o 
   2   7  14      621.25      803.19    143.29 o 
   3   7  14      149.29      295.11    113.85 o 
   4   7  14       20.23      -80.74     80.74 o 
   5   7  14      483.94      610.61    143.35 o 
   6   7  14        2.53      -49.49    101.34 o 
   7   7  14     1083.99      880.38    255.38 o 
 -14   8  14       83.04       49.28    123.66 o 
 -13   8  14     1195.20      826.30    175.99 o 
 -12   8  14      528.95      421.00    134.27 o 
 -11   8  14      129.87      207.01    115.07 o 
 -10   8  14      175.74      373.67    103.05 o 
  -9   8  14       43.07       92.14     84.67 o 
  -8   8  14      805.16      950.69    237.28 o 
  -7   8  14      531.49      483.73    109.52 o 
  -6   8  14      270.77      181.34    153.68 o 
  -5   8  14     4617.80     5026.24    222.22 o 
  -4   8  14      706.26      703.63    113.08 o 
  -3   8  14     4337.35     4375.03    202.32 o 
  -2   8  14     6247.52     5966.08    230.15 o 
  -1   8  14     5761.37     5805.02    228.04 o 
   0   8  14     6090.90     5838.05    277.92 o 
   1   8  14     7768.03     7701.77    511.87 o 
   2   8  14     2921.21     2328.76    194.14 o 
   3   8  14     6013.11     6400.13    396.51 o 
   4   8  14     4344.52     4444.75    584.68 o 
   5   8  14     4946.21     4568.18    281.00 o 
   6   8  14     2204.29     2374.06    218.58 o 
   7   8  14     2628.07     2589.83    240.76 o 
 -13   9  14      705.49      487.34    155.54 o 
 -12   9  14     2462.56     2805.84    242.09 o 
 -11   9  14     3703.02     4241.47    284.18 o 
 -10   9  14     6314.43     6842.05    309.79 o 
  -9   9  14     5628.56     5825.99    310.09 o 
  -8   9  14     9725.76     9993.19    325.51 o 
  -7   9  14     3673.29     3787.07    205.39 o 
  -6   9  14     5431.17     5457.45    236.54 o 
  -5   9  14      441.19      498.31    108.52 o 
  -4   9  14     8029.12     8237.64    281.29 o 
  -3   9  14     3589.08     3522.18    226.88 o 
  -2   9  14      260.86      305.15     89.07 o 
  -1   9  14     6106.45     5824.56    229.21 o 
   0   9  14      301.26      212.06    102.82 o 
   1   9  14       20.14       33.91     91.22 o 
   2   9  14      496.45      462.28    127.51 o 
   3   9  14       24.73      114.87    105.56 o 
   4   9  14        8.79      -49.56     90.58 o 
   5   9  14       58.35      -27.48    102.38 o 
   6   9  14       32.33        4.53    112.44 o 
 -13  10  14      158.05       84.23    145.61 o 
 -12  10  14      126.19      -41.43    162.41 o 
 -11  10  14        8.82       87.23    123.42 o 
 -10  10  14       17.47     -110.86    145.61 o 
  -9  10  14       28.81       90.63    131.23 o 
  -8  10  14     1263.20     1311.14    199.43 o 
  -7  10  14      381.78      554.28    117.53 o 
  -6  10  14     1246.17     1089.46    138.05 o 
  -5  10  14      450.23      274.44    115.90 o 
  -4  10  14     2852.93     2795.23    208.45 o 
  -3  10  14     1940.28     2007.08    187.99 o 
  -2  10  14     7174.60     7095.34    383.52 o 
  -1  10  14      491.37      284.02    119.85 o 
   0  10  14     7008.48     6886.10    319.22 o 
   1  10  14     2808.48     2424.34    202.59 o 
   2  10  14    13648.75    13629.09    460.95 o 
   3  10  14     2785.76     2554.53    350.58 o 
   4  10  14     6992.78     7267.42    343.69 o 
   5  10  14      595.57      643.59    156.43 o 
   6  10  14     3172.70     2981.53    251.31 o 
 -12  11  14     2473.62     2565.05    255.80 o 
 -11  11  14        7.81       63.20    178.09 o 
 -10  11  14    11603.94    11884.98    473.30 o 
  -9  11  14     1023.53      612.37    253.11 o 
  -8  11  14    15676.39    16870.03    467.17 o 
  -7  11  14       79.20       78.99     89.42 o 
  -6  11  14     3820.15     3938.07    215.55 o 
  -5  11  14        7.74      -40.99     77.86 o 
  -4  11  14     4723.47     4711.35    223.65 o 
  -3  11  14       24.36       33.38     78.37 o 
  -2  11  14     6134.12     5814.41    399.94 o 
  -1  11  14      109.48      219.53    106.70 o 
   0  11  14     1055.78     1015.64    163.80 o 
   1  11  14       48.03        9.61     95.00 o 
   2  11  14      138.40      -42.54     91.85 o 
   3  11  14       56.54       69.02    123.21 o 
   4  11  14       84.08      -41.90    104.51 o 
   5  11  14       10.98       99.78    120.98 o 
 -12  12  14       66.40       10.56    123.98 o 
 -11  12  14        2.79      -86.95    116.42 o 
 -10  12  14       13.12      100.81    121.97 o 
  -9  12  14       67.06      -33.25    114.11 o 
  -8  12  14     1255.11     1245.93    226.61 o 
  -7  12  14       24.36        4.35     89.63 o 
  -6  12  14     2580.43     2811.86    193.37 o 
  -5  12  14     1057.46      961.91    141.30 o 
  -4  12  14     3316.21     3371.91    293.46 o 
  -3  12  14      543.03      517.59    115.53 o 
  -2  12  14     6818.96     7726.76    343.72 o 
  -1  12  14       15.22       81.83    105.99 o 
   0  12  14     7803.16     7905.73    413.31 o 
   1  12  14       52.85      -13.80     91.44 o 
   2  12  14    13867.73    14675.19    703.41 o 
   3  12  14       70.08      101.30    136.65 o 
   4  12  14     7661.43     9538.54    577.96 o 
   5  12  14      117.27      136.27    154.57 o 
 -11  13  14      993.00      814.49    187.50 o 
 -10  13  14     4266.31     4676.03    334.90 o 
  -9  13  14     1422.36     1301.54    201.52 o 
  -8  13  14     9368.00     9521.56   1059.59 o 
  -7  13  14      874.42      637.47    209.92 o 
  -6  13  14     6571.30     6182.28    272.41 o 
  -5  13  14       53.12      148.48     94.75 o 
  -4  13  14     5192.71     5397.10    246.31 o 
  -3  13  14     1529.09     1435.79    146.11 o 
  -2  13  14     1604.30     1201.05    181.24 o 
  -1  13  14     3768.74     3415.22    398.75 o 
   0  13  14      766.45      795.74    161.36 o 
   1  13  14       79.32       42.78    105.11 o 
   2  13  14       62.18       -7.40    103.97 o 
   3  13  14       20.65      -84.90    104.51 o 
   4  13  14       16.51       26.88    115.63 o 
 -10  14  14        6.23      283.47    154.43 o 
  -9  14  14      318.29      247.78    139.23 o 
  -8  14  14       14.23       15.62    115.07 o 
  -7  14  14      323.12      376.91    122.81 o 
  -6  14  14     1360.63     1503.00    229.19 o 
  -5  14  14     3952.34     3859.55    222.37 o 
  -4  14  14     1543.87     1474.33    157.97 o 
  -3  14  14     1259.34     1223.93    182.83 o 
  -2  14  14     2588.21     2139.38    213.01 o 
  -1  14  14     1586.67     1646.86    195.58 o 
   0  14  14     5389.51     5733.77    326.12 o 
   1  14  14     3893.51     4164.18    285.89 o 
   2  14  14     2894.77     3466.28    266.06 o 
   3  14  14     2198.46     1530.11    204.10 o 
  -9  15  14     2172.94     1747.27    236.54 o 
  -8  15  14      969.04      660.67    175.81 o 
  -7  15  14     3917.02     4079.45    295.03 o 
  -6  15  14     4404.16     4329.83    316.89 o 
  -5  15  14     3865.64     4416.72    239.91 o 
  -4  15  14     1899.42     1344.25    187.30 o 
  -3  15  14     1412.28     1065.06    378.58 o 
  -2  15  14      419.30      432.17    139.67 o 
  -1  15  14     3085.43     3337.66    330.42 o 
   0  15  14      283.31      243.61    129.47 o 
   1  15  14      228.20      312.60    137.46 o 
   2  15  14       72.82      117.61    134.64 o 
  -8  16  14        6.98       72.25    131.14 o 
  -7  16  14      668.07      566.94    187.05 o 
  -6  16  14      556.02      466.50    110.94 o 
  -5  16  14     3524.14     3771.53    237.81 o 
  -4  16  14      559.73      539.16    163.67 o 
  -3  16  14     3830.01     3999.45    295.70 o 
  -2  16  14      645.61      494.77    185.93 o 
  -1  16  14     5786.57     6119.61    345.78 o 
   0  16  14      703.96      839.99    185.71 o 
   1  16  14     4364.17     4323.48    430.11 o 
  -6  17  14       82.71     -112.01    199.37 o 
  -5  17  14     6248.84     6981.73    373.01 o 
  -4  17  14       25.69      193.24    131.92 o 
  -3  17  14     2639.51     2331.33    390.91 o 
  -2  17  14      174.35       78.88    133.88 o 
  -1  17  14     1110.99      949.82    271.06 o 
 -13   0  15       49.77      -82.89    145.61 o 
 -11   0  15       28.22       85.13    156.81 o 
  -9   0  15     5396.79     5380.83    418.91 o 
  -7   0  15     5213.29     5553.32    423.39 o 
  -5   0  15     7469.74     7894.27    499.55 o 
  -3   0  15     9840.16    10716.85    573.48 o 
  -1   0  15     8261.86     8539.43    512.99 o 
   1   0  15    15235.37    16057.36    705.65 o 
   3   0  15    22683.78    24144.28    905.02 o 
 -14   1  15       78.13      160.45    132.20 o 
 -13   1  15     3114.22     3234.99    417.79 o 
 -12   1  15      273.81      115.16    118.73 o 
 -11   1  15     4841.55     5353.42    653.00 o 
 -10   1  15     1892.79     1658.02    190.41 o 
  -9   1  15    21463.63    21502.59    602.71 o 
  -8   1  15     3285.81     3610.81    280.02 o 
  -7   1  15     9220.52     8918.67    372.97 o 
  -6   1  15       97.13        7.60     93.12 o 
  -5   1  15     5157.33     5676.59    325.94 o 
  -4   1  15      129.73      174.73    153.45 o 
  -3   1  15     6007.31     5962.88    307.30 o 
  -2   1  15     1814.79     1804.02    185.87 o 
  -1   1  15      910.88      830.65    153.26 o 
   0   1  15      444.53      495.79     99.02 o 
   1   1  15       15.01      -33.14     69.47 o 
   2   1  15      101.06        9.92     94.29 o 
   3   1  15      494.40      576.39    134.20 o 
   4   1  15        2.77      -17.92    120.97 o 
   5   1  15      707.37      958.78    215.05 o 
   6   1  15      369.04      555.56    197.13 o 
   7   1  15      677.18      526.43    194.89 o 
 -14   2  15      255.94       31.36    170.25 o 
 -13   2  15        4.11      -93.10    113.05 o 
 -12   2  15      223.79       13.63    112.59 o 
 -11   2  15        6.22       55.01    111.93 o 
 -10   2  15      351.14      343.25    125.33 o 
  -9   2  15     1669.35     2063.66    200.70 o 
  -8   2  15      245.51      178.26    113.05 o 
  -7   2  15     5601.89     5227.61    294.58 o 
  -6   2  15     4739.03     4950.94    378.58 o 
  -5   2  15     1984.24     1896.33    201.42 o 
  -4   2  15     4496.68     4114.43    186.12 o 
  -3   2  15     9108.94     9154.96    361.56 o 
  -2   2  15     1387.94     1229.13    120.18 o 
  -1   2  15     7422.89     7726.39    419.80 o 
   0   2  15     3817.23     4041.73    190.72 o 
   1   2  15    10843.42    11306.79    585.74 o 
   2   2  15     4454.05     4300.43    200.62 o 
   3   2  15    11076.69    10778.59    378.59 o 
   4   2  15     3044.68     3059.04    268.82 o 
   5   2  15     4719.78     5017.92    376.34 o 
   6   2  15      920.84      694.44    212.81 o 
   7   2  15     3721.05     3696.24    360.66 o 
 -13   3  15     4010.56     3734.97    332.66 o 
 -12   3  15     4168.22     4341.41    279.58 o 
 -11   3  15     4923.10     4732.68    285.01 o 
 -10   3  15     5861.87     6138.43    315.87 o 
  -9   3  15     1482.92     1877.11    225.13 o 
  -8   3  15     5730.31     5923.25    234.36 o 
  -7   3  15     5253.76     5281.79    248.05 o 
  -6   3  15     2280.08     2426.57    127.67 o 
  -5   3  15     7419.10     7367.48    329.92 o 
  -4   3  15      744.60      811.90    112.71 o 
  -3   3  15     1078.85     1016.79    117.41 o 
  -2   3  15     4316.58     4156.92    215.08 o 
  -1   3  15      108.24       27.40     69.28 o 
   0   3  15      793.92      695.86    110.53 o 
   1   3  15      362.19      373.09     94.68 o 
   2   3  15       96.80      212.38    108.06 o 
   3   3  15       61.65       53.80     94.16 o 
   4   3  15       81.65      -16.65     92.53 o 
   5   3  15      454.42      479.39    181.45 o 
   6   3  15     2334.82     2385.75    300.18 o 
   7   3  15      671.85      268.82    185.93 o 
 -14   4  15      113.47       80.65    183.69 o 
 -13   4  15      206.09       98.57    188.17 o 
 -12   4  15      271.01      257.12    246.42 o 
 -11   4  15      103.46      128.65     88.58 o 
 -10   4  15      314.28      469.48    103.95 o 
  -9   4  15      243.93      156.41     84.27 o 
  -8   4  15      292.11      148.00     82.49 o 
  -7   4  15     1092.18     1213.22    129.14 o 
  -6   4  15     6385.19     6429.30    289.90 o 
  -5   4  15     1260.68     1131.40    228.60 o 
  -4   4  15     8737.49     8646.98    273.52 o 
  -3   4  15     2381.47     2284.69    152.29 o 
  -2   4  15    14555.62    14993.27    558.64 o 
  -1   4  15     4478.24     4370.16    258.28 o 
   0   4  15    13674.49    13874.98    353.87 o 
   1   4  15     2090.77     2118.91    152.88 o 
   2   4  15     5561.06     5741.66    293.46 o 
   3   4  15      865.56      645.55    138.54 o 
   4   4  15     4628.17     4656.49    264.72 o 
   5   4  15     2578.51     2409.75    212.24 o 
   6   4  15     5113.32     5486.12    421.15 o 
   7   4  15     2382.24     2246.87    313.62 o 
 -14   5  15     4742.59     4753.59    448.03 o 
 -13   5  15     1131.74     1365.15    193.67 o 
 -12   5  15    14445.75    15197.14    660.84 o 
 -11   5  15      334.24      267.44     97.11 o 
 -10   5  15     5627.43     5420.46    237.28 o 
  -9   5  15       18.17        8.10     75.03 o 
  -8   5  15     3429.75     3416.62    188.88 o 
  -7   5  15      655.48      695.93    134.82 o 
  -6   5  15    11596.48    12389.00    341.23 o 
  -5   5  15     1229.95     1493.67    135.76 o 
  -4   5  15     5284.49     5583.37    230.52 o 
  -3   5  15      150.82      101.49     76.55 o 
  -2   5  15     2190.85     2047.27    174.82 o 
  -1   5  15        7.51      -14.70     83.66 o 
   0   5  15     1567.79     1793.57    144.32 o 
   1   5  15       40.71      -14.71    124.33 o 
   2   5  15        5.49       30.24     90.91 o 
   3   5  15        9.37      146.31    106.49 o 
   4   5  15      168.34       82.80    102.38 o 
   5   5  15       14.96      -88.27     95.59 o 
   6   5  15     2999.79     2598.57    327.06 o 
 -14   6  15       47.68      114.52    125.77 o 
 -13   6  15      365.47      460.09    207.21 o 
 -12   6  15       31.41       44.84    109.06 o 
 -11   6  15      185.24      199.54     97.63 o 
 -10   6  15      523.64      669.51    121.41 o 
  -9   6  15       79.15       60.19     81.40 o 
  -8   6  15      836.18     1027.32    131.44 o 
  -7   6  15       49.11        6.97     74.14 o 
  -6   6  15     5868.33     5869.45    236.29 o 
  -5   6  15      101.09      171.96     94.11 o 
  -4   6  15    11620.37    11780.88    387.02 o 
  -3   6  15      286.47      196.34     82.89 o 
  -2   6  15    16322.39    16055.85    387.72 o 
  -1   6  15      532.21      719.84    111.03 o 
   0   6  15    19587.99    19254.59    955.29 o 
   1   6  15       16.73       49.03     91.07 o 
   2   6  15     3779.21     4062.66    245.21 o 
   3   6  15      293.66      204.91    114.02 o 
   4   6  15     7254.73     7658.15    340.39 o 
   5   6  15       38.94       50.27    118.73 o 
   6   6  15     7491.81     8620.08    539.87 o 
 -14   7  15     4973.48     5049.29    423.39 o 
 -13   7  15     1061.59     1202.88    313.62 o 
 -12   7  15     7133.10     7253.23    354.99 o 
 -11   7  15      745.72      823.79    133.62 o 
 -10   7  15     6647.53     6946.13    293.70 o 
  -9   7  15      897.43      758.21    275.34 o 
  -8   7  15     5241.57     5211.97    235.57 o 
  -7   7  15      605.17      612.28    197.31 o 
  -6   7  15     8598.76     8491.63    289.16 o 
  -5   7  15     5390.69     5246.76    230.40 o 
  -4   7  15     3988.01     3968.31    199.66 o 
  -3   7  15      582.67      561.45    106.64 o 
  -2   7  15     1887.47     1712.41    144.11 o 
  -1   7  15      939.41     1059.28    124.28 o 
   0   7  15      554.26      676.16    131.26 o 
   1   7  15      233.73      133.31    103.05 o 
   2   7  15       29.71      106.54    125.45 o 
   3   7  15       18.80      106.68    194.89 o 
   4   7  15      484.56      184.42    118.96 o 
   5   7  15      299.43      232.45    120.55 o 
   6   7  15     1684.23     1618.24    203.54 o 
 -13   8  15      157.73      113.86    126.25 o 
 -12   8  15      154.37     -107.56    110.83 o 
 -11   8  15       97.91       92.17    115.37 o 
 -10   8  15      301.23      276.04    103.57 o 
  -9   8  15      839.49      909.49    206.45 o 
  -8   8  15      471.08      520.10    143.18 o 
  -7   8  15     2033.39     2037.15    160.13 o 
  -6   8  15     4401.37     4232.98    213.41 o 
  -5   8  15      170.97      206.90     95.33 o 
  -4   8  15     5928.14     6516.04    250.45 o 
  -3   8  15     3499.51     3266.75    185.98 o 
  -2   8  15     5111.61     5244.92    226.31 o 
  -1   8  15     5358.32     5083.47    221.66 o 
   0   8  15     7989.76     8443.29    688.84 o 
   1   8  15     3285.70     2753.43    285.62 o 
   2   8  15     6778.71     6149.51    305.52 o 
   3   8  15     3292.17     3342.42    243.88 o 
   4   8  15     4679.91     4420.86    281.13 o 
   5   8  15     2662.67     2850.07    332.66 o 
   6   8  15     2222.61     2563.34    424.51 o 
 -13   9  15     1990.80     1735.94    222.63 o 
 -12   9  15     1438.27     1014.85    193.08 o 
 -11   9  15     2185.17     1724.13    210.49 o 
 -10   9  15     5268.55     5847.31    399.05 o 
  -9   9  15     5335.15     5930.66    265.61 o 
  -8   9  15     5577.47     6058.95    263.13 o 
  -7   9  15     4893.75     4968.34    403.47 o 
  -6   9  15      431.82      383.97    105.35 o 
  -5   9  15     7003.52     6841.87    390.09 o 
  -4   9  15      308.83      426.85    101.53 o 
  -3   9  15     2887.66     2798.36    230.31 o 
  -2   9  15     2174.21     2574.97    173.64 o 
  -1   9  15      242.92      230.80    106.09 o 
   0   9  15      635.68      773.65    144.15 o 
   1   9  15        2.89      -12.79    120.97 o 
   2   9  15       51.84       30.81    107.53 o 
   3   9  15      274.66       44.79    105.33 o 
   4   9  15      149.49       92.45    112.33 o 
   5   9  15      438.10      448.83    148.05 o 
 -12  10  15        5.46       34.39    116.42 o 
 -11  10  15       20.79       80.16    118.40 o 
 -10  10  15       13.30        0.64    126.57 o 
  -9  10  15     1279.77     1504.74    161.95 o 
  -8  10  15      211.88      349.17    117.81 o 
  -7  10  15     2571.48     2631.45    189.31 o 
  -6  10  15      838.89      850.58    133.82 o 
  -5  10  15     2825.12     2708.51    242.31 o 
  -4  10  15     1440.70     1286.65    148.71 o 
  -3  10  15     7692.08     8014.63    287.84 o 
  -2  10  15     1446.61     1524.27    172.43 o 
  -1  10  15     5961.22     5612.84    295.89 o 
   0  10  15      693.75      776.23    153.55 o 
   1  10  15     8744.21     8473.10    365.90 o 
   2  10  15     3323.51     2798.69    453.63 o 
   3  10  15    10749.94    10382.91    417.28 o 
   4  10  15     1432.91     1135.54    319.22 o 
   5  10  15     3839.65     3764.61    276.25 o 
 -12  11  15       12.82      -67.13    122.97 o 
 -11  11  15     4651.33     4819.47    322.57 o 
 -10  11  15      357.22      300.24    138.43 o 
  -9  11  15    12106.00    12964.88    402.84 o 
  -8  11  15      445.33      371.72    115.69 o 
  -7  11  15     7398.17     7760.13    299.42 o 
  -6  11  15      162.34      204.43    106.52 o 
  -5  11  15     2359.32     1962.60    261.84 o 
  -4  11  15      227.21      184.96    145.96 o 
  -3  11  15     4083.45     3902.27    212.09 o 
  -2  11  15       12.70      103.03    116.49 o 
  -1  11  15     1526.08     1404.37    182.95 o 
   0  11  15        0.27       15.68    101.38 o 
   1  11  15        2.40       81.44    116.49 o 
   2  11  15       12.34       48.70    110.66 o 
   3  11  15      579.70      513.61    152.36 o 
   4  11  15       34.30       50.66    115.60 o 
 -11  12  15       21.67      109.83    130.50 o 
 -10  12  15        3.59      -70.84    180.33 o 
  -9  12  15     1709.46     1716.07    211.91 o 
  -8  12  15       29.51        7.25    148.77 o 
  -7  12  15     3060.11     2852.19    203.82 o 
  -6  12  15      599.57      646.82    132.33 o 
  -5  12  15     4459.30     4271.96    294.63 o 
  -4  12  15      718.80      849.93    138.99 o 
  -3  12  15     7094.48     6820.69    274.36 o 
  -2  12  15      170.91      200.89    169.13 o 
  -1  12  15     4208.56     4826.62    293.76 o 
   0  12  15      136.32       50.87    127.69 o 
   1  12  15     9947.85    10042.26    417.12 o 
   2  12  15      157.11       -3.31    106.09 o 
   3  12  15    11363.12    10892.58   1600.58 o 
 -10  13  15     1164.07     1118.72    207.28 o 
  -9  13  15     4663.17     5106.11    331.70 o 
  -8  13  15     1349.81     1207.08    169.48 o 
  -7  13  15     5566.83     6130.05    280.73 o 
  -6  13  15      166.11      140.34    107.09 o 
  -5  13  15     5560.16     5365.88    258.61 o 
  -4  13  15       18.40      130.50     99.37 o 
  -3  13  15     1490.10     1367.91    194.82 o 
  -2  13  15     2150.84     1905.36    211.25 o 
  -1  13  15      417.02      258.25    130.67 o 
   0  13  15      574.00      438.59    149.48 o 
   1  13  15       10.24      -37.45    106.91 o 
   2  13  15       73.55      -95.35     95.35 o 
   3  13  15      203.47      150.68    132.20 o 
  -9  14  15      263.05       88.13    135.55 o 
  -8  14  15      147.62      376.64    151.25 o 
  -7  14  15     1038.58      985.13    182.29 o 
  -6  14  15     1788.84     1814.27    214.96 o 
  -5  14  15     2076.17     2189.98    187.81 o 
  -4  14  15     3556.86     3446.32    267.69 o 
  -3  14  15     3030.04     3090.93    385.30 o 
  -2  14  15     1475.06     1245.07    190.83 o 
  -1  14  15     4253.68     4508.27    472.67 o 
   0  14  15     3569.50     3779.12    403.23 o 
   1  14  15     3809.03     3880.32    285.83 o 
   2  14  15     2845.23     2515.68    358.42 o 
  -8  15  15     2253.68     2185.00    250.65 o 
  -7  15  15     1491.46     1464.70    217.13 o 
  -6  15  15     2560.20     2364.75    337.20 o 
  -5  15  15     2594.11     2518.55    249.90 o 
  -4  15  15      998.51      926.18    193.92 o 
  -3  15  15     1002.55      905.93    180.50 o 
  -2  15  15     1120.54     1251.03    355.06 o 
  -1  15  15       11.58      -30.15    128.81 o 
   0  15  15      389.31      488.75    164.65 o 
  -6  16  15     2502.39     2438.94    181.28 o 
  -5  16  15      440.14      375.08    162.31 o 
  -4  16  15     4017.67     3573.48    398.75 o 
  -3  16  15     1066.64      902.42    192.55 o 
  -2  16  15     6448.24     6052.87    495.07 o 
  -1  16  15     1261.76     1115.59    288.98 o 
 -14   0  16      120.95        0.00    197.13 o 
 -12   0  16       26.20       42.56    150.09 o 
 -10   0  16     1584.60     1825.72    275.54 o 
  -8   0  16     7656.12     7038.54    486.11 o 
  -6   0  16    11347.61    12181.91    649.64 o 
  -4   0  16    18712.70    18293.03    795.25 o 
  -2   0  16     6033.81     5526.44    439.07 o 
   0   0  16     5543.51     5013.44    423.39 o 
   2   0  16    16277.46    17347.68    781.81 o 
 -14   1  16     4556.25     4814.07    427.87 o 
 -13   1  16      317.95      271.26    236.34 o 
 -12   1  16     1708.46     1433.63    186.73 o 
 -11   1  16      496.46      359.40    140.55 o 
 -10   1  16    10865.57    10823.99    934.14 o 
  -9   1  16     1597.08     1508.62    200.37 o 
  -8   1  16    10842.72    10461.71    421.34 o 
  -7   1  16     1088.59     1022.17    175.97 o 
  -6   1  16     3633.21     3487.54    252.35 o 
  -5   1  16      219.17      189.47    116.42 o 
  -4   1  16     4304.53     4392.32    353.94 o 
  -3   1  16      470.64      700.89    157.56 o 
  -2   1  16      736.65      823.51    158.72 o 
  -1   1  16     1438.59     1087.83    167.88 o 
   0   1  16        9.73      -88.65     88.65 o 
   1   1  16      135.76      121.23    121.11 o 
   2   1  16     1401.09     1400.32    357.30 o 
   3   1  16       41.02      -89.61    145.61 o 
 -14   2  16        7.14      165.77    194.89 o 
 -13   2  16       63.36      111.24    129.17 o 
 -12   2  16       40.95      128.28    119.26 o 
 -11   2  16      352.35      214.31    127.25 o 
 -10   2  16      959.51      658.76    160.73 o 
  -9   2  16      315.24      331.86    157.93 o 
  -8   2  16     6512.90     7351.81    357.61 o 
  -7   2  16      981.81      915.31    170.28 o 
  -6   2  16     5773.27     5668.26    311.46 o 
  -5   2  16     6720.57     6402.76    327.48 o 
  -4   2  16     5209.47     5350.82    529.79 o 
  -3   2  16     2808.52     3244.19    243.88 o 
  -2   2  16    12670.20    13265.39    468.86 o 
  -1   2  16     2491.61     2409.96    215.36 o 
   0   2  16     6324.56     7034.16    344.39 o 
   1   2  16     3860.70     3973.17    268.40 o 
   2   2  16     9702.82    10537.64    600.36 o 
   3   2  16     3344.90     3514.79    369.62 o 
   4   2  16     5106.10     5284.50    385.30 o 
 -14   3  16     2461.06     2206.54    333.78 o 
 -13   3  16     2917.25     3071.46    255.89 o 
 -12   3  16     3875.22     4078.06    279.50 o 
 -11   3  16     2953.44     2526.47    222.93 o 
 -10   3  16     2940.82     2597.87    228.10 o 
  -9   3  16     6372.79     6623.27    337.39 o 
  -8   3  16      958.49      884.10    163.92 o 
  -7   3  16     4406.25     4610.83    328.18 o 
  -6   3  16     4707.38     4583.88    283.81 o 
  -5   3  16       71.91       89.74    104.26 o 
  -4   3  16     3805.29     3945.89    213.02 o 
  -3   3  16      434.61      633.25    112.37 o 
  -2   3  16      138.74      100.70     78.84 o 
  -1   3  16      692.55      723.14    116.61 o 
   0   3  16      113.77       77.43    112.76 o 
   1   3  16      227.37      188.93     90.21 o 
   2   3  16      476.63      431.93    124.26 o 
   3   3  16       90.00      -93.10     93.10 o 
   4   3  16     1009.63      872.51    163.92 o 
   5   3  16     1471.30     1337.37    248.66 o 
   6   3  16      757.86      801.97    235.22 o 
 -14   4  16        0.34       62.72    194.89 o 
 -13   4  16       99.76       72.32    128.81 o 
 -12   4  16       91.64      165.77    128.31 o 
 -11   4  16      545.45      311.91    152.33 o 
 -10   4  16      287.78      290.41    247.54 o 
  -9   4  16      564.60      507.38    222.89 o 
  -8   4  16     1642.60     1793.76    558.92 o 
  -7   4  16     3829.18     3787.72    270.95 o 
  -6   4  16     1067.00     1053.78    157.56 o 
  -5   4  16     7528.05     7711.69    310.73 o 
  -4   4  16     1386.88     1029.60    124.18 o 
  -3   4  16     9061.62     9376.01    295.72 o 
  -2   4  16     5238.31     5463.30    229.78 o 
  -1   4  16    18297.09    18389.67    426.83 o 
   0   4  16     3608.00     3378.98    187.91 o 
   1   4  16     9265.53    10005.50    372.79 o 
   2   4  16      282.17      309.90    122.65 o 
   3   4  16     4265.68     4675.66    272.83 o 
   4   4  16     1266.31     1183.28    172.54 o 
   5   4  16     4154.71     4955.20    400.99 o 
   6   4  16     1616.44     1241.04    277.78 o 
 -14   5  16      454.03      672.04    259.86 o 
 -13   5  16     8657.93     8201.17    566.76 o 
 -12   5  16      915.83     1001.21    190.87 o 
 -10   5  16      235.00      267.48    100.43 o 
  -9   5  16     3020.34     3063.14    192.52 o 
  -8   5  16       26.68       52.84     76.17 o 
  -7   5  16     6489.63     6899.49    262.87 o 
  -6   5  16      779.75      833.38    123.29 o 
  -5   5  16     3565.11     3675.05    195.08 o 
  -4   5  16      601.35      621.82    112.18 o 
  -3   5  16      835.06     1073.02    132.20 o 
  -2   5  16       44.88      132.83     83.49 o 
  -1   5  16      120.81      224.57     87.01 o 
   0   5  16       48.98      225.45     90.28 o 
   1   5  16       79.98      179.80    107.57 o 
   2   5  16       22.35       34.00     93.76 o 
   3   5  16      112.25      254.13    120.86 o 
   4   5  16      181.50      121.78    113.23 o 
   5   5  16     2095.92     2618.73    331.54 o 
 -13   6  16      218.36      -29.12    176.97 o 
 -12   6  16       72.75       68.29     99.06 o 
 -11   6  16      805.05      791.70    134.47 o 
 -10   6  16        5.13       94.13     91.95 o 
  -9   6  16     1264.63     1135.18    142.82 o 
  -8   6  16      102.67      -44.40     80.09 o 
  -7   6  16     4339.19     4706.43    227.40 o 
  -6   6  16       15.91      105.84     85.01 o 
  -5   6  16     8171.21     8253.50    409.39 o 
  -4   6  16       43.33       -3.86     73.40 o 
  -3   6  16    12034.92    12515.85    351.69 o 
  -2   6  16      164.51      298.10     92.34 o 
  -1   6  16    20190.40    20164.39    511.44 o 
   0   6  16      153.83      -23.69     89.50 o 
   1   6  16    10053.87    10861.11    745.97 o 
   2   6  16       77.55      127.21    112.16 o 
   3   6  16     2675.59     2077.01    204.27 o 
   4   6  16       19.93      126.36    118.67 o 
   5   6  16     5397.59     5708.34    331.54 o 
 -13   7  16     7059.69     7186.97    366.14 o 
 -12   7  16      737.64      665.26    166.82 o 
 -11   7  16     5357.33     5239.27    254.20 o 
 -10   7  16      434.97      351.94    184.75 o 
  -9   7  16     4612.80     4839.67    271.17 o 
  -8   7  16       25.26      158.59     92.60 o 
  -7   7  16     4941.13     5619.42    479.70 o 
  -6   7  16     2211.13     2097.56    208.75 o 
  -5   7  16     3170.04     3248.30    225.44 o 
  -4   7  16     2451.00     2480.62    172.91 o 
  -3   7  16     1147.93     1197.82    133.08 o 
  -2   7  16        3.09       42.54     76.04 o 
  -1   7  16       66.75      112.06     83.85 o 
   0   7  16       33.54      -38.04     81.29 o 
   1   7  16       78.26      101.25    108.73 o 
   2   7  16       46.16      244.53    113.85 o 
   3   7  16      357.98      367.44    132.94 o 
   4   7  16      599.70      541.20    152.11 o 
   5   7  16     1996.56     1904.50    220.16 o 
 -13   8  16       31.13       -6.72    145.61 o 
 -12   8  16       92.67      104.71    121.05 o 
 -11   8  16      490.40      479.75    124.88 o 
 -10   8  16      574.71      555.59    145.21 o 
  -9   8  16     1517.60     1536.36    158.59 o 
  -8   8  16     3615.26     3700.47    220.65 o 
  -7   8  16     1219.91     1239.45    151.00 o 
  -6   8  16     1222.97     1126.39    212.69 o 
  -5   8  16     7170.50     7677.44    286.17 o 
  -4   8  16     1308.41     1326.29    146.81 o 
  -3   8  16     6376.60     6743.72    520.41 o 
  -2   8  16     4251.86     4424.27    218.37 o 
  -1   8  16     7116.41     7405.62    334.46 o 
   0   8  16     3315.49     3051.01    222.63 o 
   1   8  16     8249.70     7379.10    723.57 o 
   2   8  16     2068.04     1842.66    196.40 o 
   3   8  16     4786.07     4506.93    284.33 o 
   4   8  16     1561.25     1472.73    197.17 o 
   5   8  16     2054.72     1858.24    216.73 o 
 -12   9  16     1480.56     1644.07    316.98 o 
 -11   9  16     3510.87     3675.64    595.88 o 
 -10   9  16     1915.35     2265.15    200.20 o 
  -9   9  16     3362.22     3651.24    241.25 o 
  -8   9  16     2789.17     2821.75    196.85 o 
  -7   9  16     3554.87     4143.85    440.79 o 
  -6   9  16     3159.72     3245.79    377.48 o 
  -5   9  16       49.77       46.30     88.60 o 
  -4   9  16     3388.19     3375.40    202.62 o 
  -3   9  16      166.26      196.84     92.77 o 
  -2   9  16       17.41       62.55     86.55 o 
  -1   9  16      476.02      404.29    126.45 o 
   0   9  16       47.41       21.05    106.01 o 
   1   9  16       62.61        4.58    107.40 o 
   2   9  16      464.56      425.72    141.60 o 
   3   9  16      541.03      471.94    162.41 o 
   4   9  16     1429.83     1531.49    274.42 o 
 -12  10  16      105.82      -51.52    165.77 o 
 -11  10  16       41.25      165.02    134.53 o 
 -10  10  16     1072.30     1135.47    165.72 o 
  -9  10  16      244.69      112.10    103.92 o 
  -8  10  16     2873.55     2805.26    198.98 o 
  -7  10  16      437.21      450.64    120.27 o 
  -6  10  16     5069.62     5187.75    254.92 o 
  -5  10  16     1603.56     1461.92    177.73 o 
  -4  10  16     7511.20     7014.60    370.30 o 
  -3  10  16     1872.26     1899.67    186.39 o 
  -2  10  16     5450.31     5221.53    294.70 o 
  -1  10  16      281.10      417.09    134.53 o 
   0  10  16     4231.89     4031.07    265.76 o 
   1  10  16     1396.74     1205.13    188.82 o 
   2  10  16    10264.64    10112.02    607.08 o 
   3  10  16     2777.62     2702.12    244.54 o 
   4  10  16     5039.86     5284.10    323.79 o 
 -11  11  16       63.82      -24.34    124.28 o 
 -10  11  16     7016.25     7697.40    766.13 o 
  -9  11  16      635.97      471.73    131.83 o 
  -8  11  16     6412.75     6600.93    293.92 o 
  -7  11  16      209.80      144.25    103.41 o 
  -6  11  16     2417.69     2673.51    285.36 o 
  -5  11  16      369.41      215.65    104.32 o 
  -4  11  16     2163.59     2164.57    186.52 o 
  -3  11  16       29.31       16.29     90.14 o 
  -2  11  16      837.36      839.75    246.42 o 
  -1  11  16       64.53      103.77    193.77 o 
   0  11  16       79.52      180.68    120.24 o 
   1  11  16        6.33      -85.87    104.40 o 
   2  11  16      924.58     1058.77    188.42 o 
   3  11  16       26.47       80.10    123.07 o 
 -10  12  16      605.93      516.68    271.06 o 
  -9  12  16      111.88      154.50    142.25 o 
  -8  12  16     3818.01     4259.55    254.26 o 
  -7  12  16       14.59       43.52     98.10 o 
  -6  12  16     4511.27     4757.60    253.00 o 
  -5  12  16      421.70      342.60    117.36 o 
  -4  12  16     7348.29     7082.71    294.79 o 
  -3  12  16      277.36      278.79    135.98 o 
  -2  12  16     5434.37     5342.91    311.11 o 
  -1  12  16      145.61      381.64    134.53 o 
   0  12  16     3980.07     3829.96    344.98 o 
   1  12  16      272.60      286.08    133.94 o 
   2  12  16    10025.88    10528.44    446.56 o 
  -9  13  16     1614.98     1984.56    236.23 o 
  -8  13  16     3086.43     3493.57    233.63 o 
  -7  13  16      760.15      794.66    149.91 o 
  -6  13  16     2672.84     2988.87    215.05 o 
  -5  13  16      116.08       38.41    104.00 o 
  -4  13  16     2588.98     2554.64    239.51 o 
  -3  13  16       15.83      -56.66    110.08 o 
  -2  13  16      193.76       98.94    126.27 o 
  -1  13  16     1079.92     1206.52    204.34 o 
   0  13  16       41.21      -72.62    136.65 o 
   1  13  16       22.04        5.30    112.16 o 
  -8  14  16     1188.32     1012.67    200.10 o 
  -7  14  16      479.17      407.59    140.30 o 
  -6  14  16     1968.73     1956.05    190.33 o 
  -5  14  16     3979.75     4411.36    249.37 o 
  -4  14  16     3229.91     3920.89    639.56 o 
  -3  14  16     1511.50     1621.31    339.38 o 
  -2  14  16     4139.42     3549.82    314.74 o 
  -1  14  16     2997.16     2588.33    545.48 o 
   0  14  16     4576.28     4427.54    310.89 o 
  -6  15  16     1613.82     1605.63    193.76 o 
  -5  15  16      379.50      234.99    150.97 o 
  -4  15  16      695.30      730.36    185.63 o 
  -3  15  16      206.26      166.47    149.53 o 
  -2  15  16       55.29     -145.02    197.13 o 
 -13   0  17       31.22      255.38    212.81 o 
 -11   0  17      527.77      378.58    206.09 o 
  -9   0  17     4575.31     3870.97    380.82 o 
  -7   0  17     7157.40     7497.77    526.43 o 
  -5   0  17    18951.93    19415.34    855.74 o 
  -3   0  17    14710.46    15575.73    759.41 o 
  -1   0  17     3712.77     4368.28    412.19 o 
   1   0  17     8010.62     9074.83    580.20 o 
 -13   1  17     3237.98     3216.02    266.62 o 
 -12   1  17      117.21      160.33    138.89 o 
 -11   1  17     2904.11     2853.34    250.97 o 
 -10   1  17      867.92      763.94    171.20 o 
  -9   1  17     6696.95     6520.23    674.28 o 
  -8   1  17     1648.76     1384.95    257.62 o 
  -7   1  17     3445.80     3395.06    463.71 o 
  -6   1  17        6.64      139.02    117.81 o 
  -5   1  17     1508.56     1137.05    191.87 o 
  -4   1  17       92.25      156.69    117.19 o 
  -3   1  17      833.39     1082.06    194.83 o 
  -2   1  17      427.10      817.87    239.70 o 
  -1   1  17        5.63       71.76    120.80 o 
   0   1  17       12.27       -6.16    103.53 o 
   1   1  17      731.93      645.91    171.73 o 
   2   1  17       75.58      -47.04    165.77 o 
 -13   2  17      163.64      182.89    145.09 o 
 -12   2  17      273.63      117.01    143.37 o 
 -11   2  17      720.37      416.76    282.26 o 
 -10   2  17      518.04      582.36    155.97 o 
  -9   2  17     3851.10     4202.29    290.41 o 
  -8   2  17      318.29      332.88    138.72 o 
  -7   2  17     7043.08     6076.35    332.46 o 
  -6   2  17     2806.84     2550.08    685.48 o 
  -5   2  17     7473.25     7456.47    367.33 o 
  -4   2  17     7154.43     7391.83    363.47 o 
  -3   2  17    10775.40     9731.14    420.56 o 
  -2   2  17     1512.61     1402.21    201.85 o 
  -1   2  17     6243.25     6123.23    335.53 o 
   0   2  17     2003.60     2203.34    225.72 o 
   1   2  17     8041.70     8234.00    387.93 o 
   2   2  17     3720.95     3156.36    367.38 o 
   3   2  17     4069.15     4251.79    425.63 o 
 -13   3  17     2337.67     2314.70    243.05 o 
 -12   3  17     1458.42      999.11    190.04 o 
 -11   3  17     2553.09     2207.90    224.78 o 
 -10   3  17     3896.54     3866.13    450.27 o 
  -9   3  17      916.65     1368.07    350.58 o 
  -8   3  17     4672.49     4897.71    310.42 o 
  -7   3  17     1214.31     1006.96    198.25 o 
  -6   3  17     1113.09     1079.15    426.75 o 
  -5   3  17     3885.17     4140.32    281.94 o 
  -4   3  17      266.13      168.14    220.65 o 
  -3   3  17      111.78      147.29    117.87 o 
  -2   3  17       20.51       11.45    274.42 o 
  -1   3  17      517.64      437.52    151.21 o 
   0   3  17      260.73      212.32    135.98 o 
   1   3  17      380.32      288.98    199.37 o 
   2   3  17      719.38      421.15    221.77 o 
   3   3  17     2367.79     2806.90    356.18 o 
 -13   4  17      320.63      375.52    209.45 o 
 -12   4  17     2004.07     2173.93    330.42 o 
 -11   4  17       17.69      -20.02    121.69 o 
 -10   4  17     2192.33     2509.98    241.47 o 
  -9   4  17      907.40      922.68    186.12 o 
  -8   4  17     2449.30     2798.67    248.64 o 
  -7   4  17     1587.92     1854.28    336.02 o 
  -6   4  17     7675.23     8214.05    385.16 o 
  -5   4  17     1478.24     1596.14    240.82 o 
  -4   4  17     4392.19     4529.39    726.93 o 
  -3   4  17     2571.76     2494.63    546.60 o 
  -2   4  17    11702.42    12184.07    350.54 o 
  -1   4  17     4252.45     4204.95    340.61 o 
   0   4  17    14306.57    15155.75    473.68 o 
   1   4  17     1447.65     1511.38    182.09 o 
   2   4  17     5172.53     5030.43    286.72 o 
   3   4  17      142.42       90.12    115.18 o 
   4   4  17     3648.78     3977.45    276.54 o 
   5   4  17      824.21      602.60    219.53 o 
 -13   5  17     1009.93      638.44    257.62 o 
 -12   5  17     9784.05    10569.00    651.88 o 
 -11   5  17      386.19      308.08    150.46 o 
 -10   5  17     3858.49     4439.21    302.44 o 
  -9   5  17       91.20      274.94    136.17 o 
  -8   5  17     3051.19     4140.90    608.20 o 
  -7   5  17        6.61      -76.51    103.74 o 
  -6   5  17     3643.47     3876.17    209.99 o 
  -5   5  17      868.89      822.81    131.28 o 
  -4   5  17      263.63      276.00    112.88 o 
  -3   5  17       35.49      -56.97     82.14 o 
  -2   5  17       41.32      101.29     88.56 o 
  -1   5  17        4.88      151.30     94.76 o 
   0   5  17      792.85      679.40    144.62 o 
   1   5  17       26.05       17.59    101.06 o 
   2   5  17      938.81      748.34    155.96 o 
   3   5  17      112.01       75.94    115.77 o 
   4   5  17     1770.03     1589.50    225.13 o 
 -13   6  17      115.71      217.29    228.49 o 
 -12   6  17     1414.90     1440.84    218.44 o 
 -11   6  17       50.37       84.98    132.09 o 
 -10   6  17     2042.14     2023.96    509.63 o 
  -9   6  17        5.93       21.05    123.07 o 
  -8   6  17     3250.85     3369.25    235.51 o 
  -7   6  17      609.31      507.69    178.27 o 
  -6   6  17     7878.15     7680.88    397.98 o 
  -5   6  17       12.87       24.22     82.91 o 
  -4   6  17     4586.71     4276.09    218.59 o 
  -3   6  17        4.90      -45.49     78.36 o 
  -2   6  17    16153.90    15574.70    409.72 o 
  -1   6  17       94.01      -22.61     86.12 o 
   0   6  17    15740.74    15793.58    498.78 o 
   1   6  17       18.02       34.20    103.29 o 
   2   6  17     3419.80     3591.35    257.11 o 
   3   6  17        5.80       20.01    122.09 o 
   4   6  17     3084.34     2869.94    248.15 o 
 -12   7  17     6170.26     5808.70    508.51 o 
 -11   7  17      288.76      259.19    112.86 o 
 -10   7  17     3073.72     2575.17    191.95 o 
  -9   7  17       95.70       87.92    120.25 o 
  -8   7  17     3559.02     3853.64    219.78 o 
  -7   7  17       12.84       78.06     91.49 o 
  -6   7  17     2749.52     3080.84    198.42 o 
  -5   7  17     2018.68     1864.68    163.25 o 
  -4   7  17      213.06      298.96    106.89 o 
  -3   7  17      225.59      225.84    106.56 o 
  -2   7  17       19.54      -55.81     81.40 o 
  -1   7  17       69.38      175.85    135.53 o 
   0   7  17      933.14      839.50    162.66 o 
   1   7  17       68.26       51.84    136.65 o 
   2   7  17      417.73      541.51    234.10 o 
   3   7  17      480.27      387.36    145.70 o 
   4   7  17     1587.04     1437.68    200.34 o 
 -12   8  17      561.09      474.13    159.47 o 
 -11   8  17       70.40      104.72    108.96 o 
 -10   8  17     1956.28     1789.17    176.98 o 
  -9   8  17     2987.84     3184.88    212.38 o 
  -8   8  17     1731.85     1805.44    170.87 o 
  -7   8  17     2939.48     3134.02    340.05 o 
  -6   8  17     4633.80     4913.50    243.46 o 
  -5   8  17     1327.27     1366.17    153.72 o 
  -4   8  17     6343.98     6650.47    274.45 o 
  -3   8  17     3799.95     3905.36    216.83 o 
  -2   8  17     7324.35     7283.40    548.44 o 
  -1   8  17     2610.40     2308.08    389.79 o 
   0   8  17     5629.14     5030.93    455.87 o 
   1   8  17     2639.40     2621.14    232.74 o 
   2   8  17     5448.83     5331.82    311.62 o 
   3   8  17      399.57      262.03    129.86 o 
 -11   9  17     1615.55     1801.54    219.09 o 
 -10   9  17     2809.56     2711.56    208.79 o 
  -9   9  17     1222.73     1073.12    154.52 o 
  -8   9  17     3572.68     3519.10    223.00 o 
  -7   9  17      448.27      243.25    109.44 o 
  -6   9  17      290.57      197.62    105.26 o 
  -5   9  17     1879.75     2181.53    179.25 o 
  -4   9  17       70.49      191.42    103.78 o 
  -3   9  17      270.01      202.14    102.50 o 
  -2   9  17       13.08      187.37    119.59 o 
  -1   9  17       79.07       44.46    114.83 o 
   0   9  17      211.97      243.52    130.10 o 
   1   9  17      278.64      209.22    130.50 o 
   2   9  17      639.74      504.27    150.77 o 
   3   9  17     2072.83     2123.74    232.85 o 
 -11  10  17      501.21      396.51    212.81 o 
 -10  10  17      167.89       -1.73    105.57 o 
  -9  10  17     4331.76     4426.37    459.40 o 
  -8  10  17      449.40      379.51    123.98 o 
  -7  10  17     4648.71     5241.38    265.90 o 
  -6  10  17     1043.42     1190.40    216.80 o 
  -5  10  17     6798.18     7418.22    357.72 o 
  -4  10  17     1657.29     1625.48    176.27 o 
  -3  10  17     8841.06     8265.90    311.33 o 
  -2  10  17      817.61      565.50    151.67 o 
  -1  10  17     2819.43     3037.86    251.32 o 
   0  10  17      133.98      178.28    133.51 o 
   1  10  17     5339.81     4605.74    432.35 o 
   2  10  17     2189.14     1982.00    227.20 o 
 -10  11  17      317.78      104.74    136.17 o 
  -9  11  17     5541.29     6023.59    293.95 o 
  -8  11  17       67.65      -29.80     99.10 o 
  -7  11  17     1106.38     1092.93    234.90 o 
  -6  11  17      120.84       73.59    108.66 o 
  -5  11  17     1337.32     1250.02    164.04 o 
  -4  11  17      329.54      424.96    201.54 o 
  -3  11  17      279.64      299.05    140.95 o 
  -2  11  17        9.03       47.46    115.72 o 
  -1  11  17       25.46     -110.89    110.89 o 
   0  11  17       27.23       50.18    201.61 o 
   1  11  17      462.33      494.38    154.39 o 
  -9  12  17     3269.48     3718.39    245.83 o 
  -8  12  17      240.33      292.53    125.15 o 
  -7  12  17     3738.88     3422.55    228.35 o 
  -6  12  17      518.13      558.66    138.28 o 
  -5  12  17     8326.13     8797.06    511.11 o 
  -4  12  17      109.98       23.27    102.50 o 
  -3  12  17     7142.69     7271.72    758.29 o 
  -2  12  17      148.88       44.40    168.01 o 
  -1  12  17     3198.05     2805.89    245.51 o 
   0  12  17       28.79      163.20    129.86 o 
  -8  13  17     1664.26     1590.24    183.68 o 
  -7  13  17     1479.09     1237.02    235.07 o 
  -6  13  17       11.64      -20.44    109.32 o 
  -5  13  17      682.29      659.16    197.08 o 
  -4  13  17      213.51       87.23    131.87 o 
  -3  13  17      270.10      210.76    146.36 o 
  -2  13  17       93.64      193.29    136.67 o 
  -1  13  17       26.29      -96.57    128.74 o 
  -5  14  17     2762.34     3205.03    282.66 o 
  -4  14  17     2250.84     2168.84    660.84 o 
  -3  14  17     3626.44     4215.54    312.82 o 
 -12   0  18      752.70      987.90    259.86 o 
 -10   0  18     1410.56     1754.03    313.62 o 
  -8   0  18     6108.02     6601.71    515.23 o 
  -6   0  18     6395.11     7616.49    553.32 o 
  -4   0  18    25771.76    27116.96   1061.83 o 
  -2   0  18     5705.39     7065.42    530.91 o 
   0   0  18     3847.35     4574.38    443.55 o 
 -13   1  18      226.72      230.05    150.26 o 
 -12   1  18     1186.07     1035.75    201.73 o 
 -11   1  18      279.34      167.24    138.43 o 
 -10   1  18     4505.39     4596.80    563.40 o 
  -9   1  18      637.12      500.39    161.39 o 
  -8   1  18     1342.25     1314.46    257.62 o 
  -7   1  18      750.59      672.47    170.49 o 
  -6   1  18      713.20     1202.83    206.60 o 
  -5   1  18      781.80      775.23    184.29 o 
  -4   1  18       48.53       65.66    119.21 o 
  -3   1  18       27.88       57.34    123.98 o 
  -2   1  18       29.18      -24.28    106.46 o 
  -1   1  18       28.97       -3.47    125.92 o 
   0   1  18      384.78      356.95    156.60 o 
   1   1  18      224.22      426.52    166.43 o 
   2   1  18     3689.23     3485.67    412.19 o 
 -13   2  18      107.79       53.37    143.91 o 
 -12   2  18      694.81      872.32    433.47 o 
 -11   2  18     1432.96     1470.79    206.49 o 
 -10   2  18     2727.31     2763.00    254.50 o 
  -9   2  18      419.00      360.85    143.19 o 
  -8   2  18     6067.96     5851.19    393.15 o 
  -7   2  18     1435.39     1398.28    245.30 o 
  -6   2  18     6704.34     7166.38    375.90 o 
  -5   2  18     3966.63     4288.87    603.72 o 
  -4   2  18     9212.84     9551.05    434.76 o 
  -3   2  18     2366.18     2254.20    233.61 o 
  -2   2  18     7696.16     7753.82    387.74 o 
  -1   2  18     1387.17     1321.77    449.15 o 
   0   2  18     5428.25     6017.69    351.61 o 
   1   2  18     1591.40     1465.05    300.18 o 
   2   2  18     4066.65     4460.13    443.55 o 
 -13   3  18     1343.17     1328.35    224.33 o 
 -12   3  18     2831.28     2637.70    598.12 o 
 -11   3  18      869.17     1050.61    198.91 o 
 -10   3  18      910.10     1058.03    201.96 o 
  -9   3  18     3205.49     3464.68    277.08 o 
  -8   3  18       51.22        8.02    117.29 o 
  -7   3  18     2724.48     3061.74    262.72 o 
  -6   3  18     1023.91      905.48    292.34 o 
  -5   3  18      152.79       37.33    115.11 o 
  -4   3  18      534.52      754.04    172.11 o 
  -3   3  18       38.70      125.16    129.86 o 
  -2   3  18      178.04       58.27    131.92 o 
  -1   3  18      839.32      991.80    197.09 o 
   0   3  18      168.72      232.59    138.43 o 
   1   3  18     1118.92      710.13    262.10 o 
   2   3  18     1585.75     1556.90    306.90 o 
   3   3  18      819.75      842.29    277.78 o 
 -12   4  18      283.82      298.72    158.31 o 
 -11   4  18     5745.10     6145.76    359.20 o 
 -10   4  18      292.35      453.97    163.89 o 
  -9   4  18     2335.21     2380.83    267.70 o 
  -8   4  18     1633.61     1777.39    400.99 o 
  -7   4  18     6940.85     7863.71    391.35 o 
  -6   4  18     1840.30     1376.62    250.90 o 
  -5   4  18     6348.48     6362.26    386.43 o 
  -4   4  18      531.84      545.35    262.10 o 
  -3   4  18     4800.40     4363.20    301.23 o 
  -2   4  18     3189.84     3226.30    583.56 o 
  -1   4  18    11238.30    11349.00    509.63 o 
   0   4  18     3309.59     3839.61    414.43 o 
   1   4  18     5363.05     5465.95    483.87 o 
   2   4  18      183.54       44.80    199.37 o 
   3   4  18     3191.80     3380.38    405.47 o 
 -12   5  18      961.87     1044.83    207.75 o 
 -11   5  18     3820.72     3897.50    296.20 o 
 -10   5  18       37.63      129.41    135.48 o 
  -9   5  18     1041.12     1503.35    216.16 o 
  -8   5  18        8.32       12.84    117.09 o 
  -7   5  18     2837.81     2800.76    255.80 o 
  -6   5  18       49.95       82.33    123.73 o 
  -5   5  18      442.63      513.04    159.05 o 
  -4   5  18       23.03        7.11    108.99 o 
  -3   5  18        1.10      109.36    129.65 o 
  -2   5  18       49.50       26.59    121.17 o 
  -1   5  18     1716.88     1568.22    210.23 o 
   0   5  18      278.78      329.30    221.77 o 
   1   5  18     2199.69     2556.01    360.66 o 
   2   5  18       14.03      -22.40    181.45 o 
   3   5  18     2524.12     2051.97    333.78 o 
 -12   6  18       13.49        3.17    140.74 o 
 -11   6  18     2618.93     2673.15    264.89 o 
 -10   6  18       27.95      196.83    140.74 o 
  -9   6  18     4169.22     3740.85    289.05 o 
  -8   6  18      220.62      236.34    153.45 o 
  -7   6  18     6047.37     5480.59    557.80 o 
  -6   6  18      151.24      -31.67    128.81 o 
  -5   6  18     4866.01     5244.68    250.70 o 
  -4   6  18      170.42       66.81     92.94 o 
  -3   6  18     6157.48     6255.68    267.43 o 
  -2   6  18       92.57       89.12     97.35 o 
  -1   6  18    13577.43    14274.20    640.68 o 
   0   6  18       38.18      126.08    122.69 o 
   1   6  18     6592.68     6515.83    339.04 o 
   2   6  18        5.30       32.08    125.56 o 
   3   6  18     2135.47     1961.44    224.10 o 
 -11   7  18     2378.35     2009.41    353.94 o 
 -10   7  18      170.79       66.39    137.67 o 
  -9   7  18     2935.78     2866.66    260.54 o 
  -8   7  18      484.00      301.35    212.81 o 
  -7   7  18     1048.06     1116.66    159.70 o 
  -6   7  18      506.31      409.43    165.92 o 
  -5   7  18      370.07      313.32    187.90 o 
  -4   7  18      173.42      203.11    107.55 o 
  -3   7  18      107.17       12.99     89.11 o 
  -2   7  18      199.69       53.54     91.40 o 
  -1   7  18      937.82      956.21    244.18 o 
   0   7  18       15.93      -26.21    105.26 o 
   1   7  18     1736.21     1790.72    212.42 o 
   2   7  18      394.15      592.78    190.41 o 
 -11   8  18     1678.46     1791.35    274.42 o 
 -10   8  18      969.08     1218.47    239.70 o 
  -9   8  18     3666.27     4041.85    239.16 o 
  -8   8  18     3401.26     3498.58    363.92 o 
  -7   8  18     3826.25     4144.71    238.72 o 
  -6   8  18     1629.06     1475.42    175.10 o 
  -5   8  18     4539.31     4846.99    247.64 o 
  -4   8  18     2999.48     2903.65    211.83 o 
  -3   8  18     5543.64     5248.68    256.21 o 
  -2   8  18     3145.85     3160.87    314.74 o 
  -1   8  18     4571.32     4670.46    807.57 o 
   0   8  18     2573.76     2302.50    226.25 o 
   1   8  18     4135.61     4066.72    285.65 o 
   2   8  18      788.18      696.01    169.47 o 
 -10   9  18     1127.85     1231.25    288.62 o 
  -9   9  18     2456.17     2720.79    212.56 o 
  -8   9  18      158.60       33.49    102.62 o 
  -7   9  18      647.99      663.27    148.94 o 
  -6   9  18      480.04      421.94    123.54 o 
  -5   9  18        9.15      -19.72     95.85 o 
  -4   9  18       70.49       16.08     98.22 o 
  -3   9  18       22.82      -43.70     89.50 o 
  -2   9  18      157.31      129.57    121.84 o 
  -1   9  18      258.90      395.52    145.69 o 
   0   9  18      321.22      229.19    137.78 o 
   1   9  18      656.77      441.34    231.85 o 
  -9  10  18      382.05      406.86    127.04 o 
  -8  10  18     3913.18     4192.59    299.61 o 
  -7  10  18      627.58      611.04    140.68 o 
  -6  10  18     6647.09     6939.85    304.90 o 
  -5  10  18     2014.82     1977.78    188.76 o 
  -4  10  18    10258.35    10065.47    532.88 o 
  -3  10  18     1147.31     1535.73    238.58 o 
  -2  10  18     5228.89     5162.83    491.71 o 
  -1  10  18      117.70      106.03    128.92 o 
   0  10  18     2245.60     1955.65    333.78 o 
  -8  11  18     1271.26     1163.20    174.60 o 
  -7  11  18        1.82       12.75    106.82 o 
  -6  11  18      169.44      193.60    117.92 o 
  -5  11  18      171.53       80.91    114.18 o 
  -4  11  18       50.00      -78.20    104.41 o 
  -3  11  18        3.08       32.47    122.07 o 
  -2  11  18       24.31     -114.44    114.44 o 
  -1  11  18        1.57      139.97    129.17 o 
  -7  12  18      138.88        8.43    111.62 o 
  -6  12  18     5607.30     5944.73    490.37 o 
  -5  12  18      171.01      189.47    121.53 o 
  -4  12  18     9170.88     9293.63    437.21 o 
  -3  12  18       66.34       64.95    131.83 o 
  -2  12  18     4281.34     4749.11    430.11 o 
 -11   0  19     2414.45     1906.36    324.82 o 
  -9   0  19     3618.18     4321.24    434.59 o 
  -7   0  19     4691.34     5150.09    470.43 o 
  -5   0  19    14364.21    15145.62    806.45 o 
  -3   0  19    10883.04    12930.12    734.77 o 
  -1   0  19     2734.14     3456.54    416.67 o 
   1   0  19     3321.53     3326.62    414.43 o 
 -12   1  19       28.33       -0.58    140.18 o 
 -11   1  19     2201.58     2347.64    249.03 o 
 -10   1  19      183.28      446.92    166.30 o 
  -9   1  19     1206.08     1079.09    207.43 o 
  -8   1  19      648.54      838.85    190.00 o 
  -7   1  19      123.71       12.84    118.01 o 
  -6   1  19        2.09      126.69    129.67 o 
  -5   1  19       79.65       44.80    128.31 o 
  -4   1  19      242.89      189.74    135.09 o 
  -3   1  19      929.89      887.38    198.06 o 
  -2   1  19        7.33       63.01    132.09 o 
  -1   1  19      682.17      629.77    185.93 o 
   0   1  19      829.15      850.14    201.17 o 
   1   1  19     1832.48     2363.35    392.03 o 
 -12   2  19     1482.42     1141.79    216.73 o 
 -11   2  19     2598.74     2781.49    431.23 o 
 -10   2  19      922.67      630.76    260.98 o 
  -9   2  19     5231.73     5390.89    610.44 o 
  -8   2  19     1105.89     1010.39    280.02 o 
  -7   2  19     3581.04     3515.61    287.65 o 
  -6   2  19     1752.81     1610.73    209.34 o 
  -5   2  19     8952.35     8828.12    428.21 o 
  -4   2  19     3576.23     3849.00    300.96 o 
  -3   2  19     7255.23     7619.49    402.19 o 
  -2   2  19     1225.88     1374.44    227.84 o 
  -1   2  19     4822.37     5595.84    356.44 o 
   0   2  19      386.88      399.00    164.65 o 
   1   2  19     3407.15     3593.19    432.35 o 
   2   2  19     2060.46     1720.43    365.14 o 
 -12   3  19      437.55      866.94    286.74 o 
 -11   3  19     2060.78     2492.71    262.95 o 
 -10   3  19      679.74     1152.55    443.55 o 
  -9   3  19       27.57       34.04    123.73 o 
  -8   3  19     2268.74     2375.45    248.12 o 
  -7   3  19       44.81      221.93    144.62 o 
  -6   3  19       36.92      112.65    127.45 o 
  -5   3  19      351.97      282.73    176.97 o 
  -4   3  19      134.10      217.85    140.44 o 
  -3   3  19      212.07      209.25    144.93 o 
  -2   3  19      761.61      559.53    175.48 o 
  -1   3  19      461.49      493.03    174.05 o 
   0   3  19     1631.08     1025.99    297.94 o 
   1   3  19      455.02      416.67    244.18 o 
   2   3  19     1749.02     2072.13    347.22 o 
 -11   4  19      348.45      208.29    152.82 o 
 -10   4  19     4187.46     4723.36    328.66 o 
  -9   4  19     1491.26     1544.97    231.73 o 
  -8   4  19     6462.42     6765.33    380.01 o 
  -7   4  19     1658.60     1176.73    211.43 o 
  -6   4  19     6998.05     7080.50    933.02 o 
  -5   4  19      538.95      399.07    163.13 o 
  -4   4  19     4381.05     4342.42    749.33 o 
  -3   4  19     1293.24     1048.86    213.40 o 
  -2   4  19     5489.88     5763.82    350.73 o 
  -1   4  19     2748.30     3194.66    279.31 o 
   0   4  19     4546.87     4155.47    443.55 o 
   1   4  19      965.09     1227.60    318.10 o 
   2   4  19     2355.08     2500.00    376.34 o 
 -11   5  19      175.18      184.22    153.04 o 
 -10   5  19      782.06      977.43    201.00 o 
  -9   5  19       25.02       68.32    140.98 o 
  -8   5  19      469.37      488.76    165.39 o 
  -7   5  19       54.11      124.30    135.23 o 
  -6   5  19      213.75      189.15    151.82 o 
  -5   5  19       38.19      180.69    138.89 o 
  -4   5  19       11.55      -19.50    122.79 o 
  -3   5  19       97.28      -67.83    133.29 o 
  -2   5  19     1513.35     1133.87    208.08 o 
  -1   5  19       60.07       73.92    185.93 o 
   0   5  19     3468.68     3530.47    427.87 o 
   1   5  19      157.71      591.40    266.58 o 
 -11   6  19        9.01        0.00    219.53 o 
 -10   6  19     3589.60     3617.54    301.75 o 
  -9   6  19       15.28     -114.52    121.04 o 
  -8   6  19     8354.38     9004.16    438.92 o 
  -7   6  19       54.53       78.91    126.92 o 
  -6   6  19     6339.89     6039.39    445.79 o 
  -5   6  19      226.64      473.80    165.09 o 
  -4   6  19     2538.66     2481.22    337.14 o 
  -3   6  19       68.03       41.23    131.41 o 
  -2   6  19     7427.94     7407.82    397.13 o 
  -1   6  19       75.06      -49.28    183.69 o 
   0   6  19     6512.98     7849.47    584.68 o 
   1   6  19        1.25      -33.60    197.13 o 
 -10   7  19      768.77      907.74    316.98 o 
  -9   7  19      282.21      180.47    283.38 o 
  -8   7  19     1010.71     1081.87    248.66 o 
  -7   7  19      100.83      213.79    145.70 o 
  -6   7  19      248.67      183.09    140.65 o 
  -5   7  19      325.49      197.00    148.87 o 
  -4   7  19      180.32      224.80    148.63 o 
  -3   7  19      228.02      228.01    144.93 o 
  -2   7  19      695.94      566.76    250.90 o 
  -1   7  19       70.80       13.44    194.89 o 
   0   7  19     3309.62     3073.48    398.75 o 
   1   7  19      245.94        5.71    128.80 o 
  -9   8  19     3115.62     3377.50    299.92 o 
  -8   8  19     3956.47     3775.97    310.42 o 
  -7   8  19     1269.31     1343.60    234.90 o 
  -6   8  19     4855.90     5019.72    283.96 o 
  -5   8  19     2069.87     1966.41    284.49 o 
  -4   8  19     4103.79     3821.05    411.69 o 
  -3   8  19     2407.14     2475.80    197.77 o 
  -2   8  19     3994.24     4120.73    290.17 o 
  -1   8  19     3143.41     3150.67    267.90 o 
   0   8  19     2490.60     2325.70    237.26 o 
  -9   9  19      268.35      453.55    190.48 o 
  -8   9  19     1143.54     1055.09    217.07 o 
  -7   9  19       37.42       98.04    109.61 o 
  -6   9  19        7.53       69.30    113.61 o 
  -5   9  19        0.14      330.27    127.06 o 
  -4   9  19       80.62       77.79    111.90 o 
  -3   9  19      435.55      626.00    196.01 o 
  -2   9  19       15.75      149.14    136.68 o 
  -1   9  19      323.95      294.90    163.53 o 
  -8  10  19      247.53       81.15    109.30 o 
  -7  10  19     4912.09     5394.13    284.87 o 
  -6  10  19     1713.67     1582.43    193.85 o 
  -5  10  19     7829.15     7788.28    325.67 o 
  -4  10  19     1949.38     2066.86    193.12 o 
  -3  10  19     7385.06     7720.17    394.40 o 
  -2  10  19      255.08      127.69    194.89 o 
  -5  11  19       42.71       46.66    141.45 o 
 -10   0  20     4659.23     4952.96    490.59 o 
  -8   0  20     3536.41     3581.99    418.91 o 
  -6   0  20     6286.03     7697.14    589.16 o 
  -2   0  20     4038.75     5006.72    495.07 o 
   0   0  20     1694.74     1991.49    378.58 o 
 -11   1  20       56.78     -105.29    192.65 o 
 -10   1  20      862.91     1190.52    224.51 o 
  -9   1  20      137.40       90.51    151.27 o 
  -8   1  20      119.81      121.14    143.91 o 
  -7   1  20      108.65       -7.01    127.87 o 
  -6   1  20      140.42       53.34    135.09 o 
  -5   1  20       84.76      -32.21    122.75 o 
  -4   1  20     1895.70     2378.42    266.73 o 
  -3   1  20      126.87      193.97    154.29 o 
  -2   1  20     1911.45     1943.60    261.36 o 
  -1   1  20      426.12      221.01    160.30 o 
   0   1  20     2156.94     2184.75    302.42 o 
 -10   2  20     4242.13     4821.69    343.03 o 
  -9   2  20      954.06      939.77    207.94 o 
  -8   2  20     3862.22     3464.15    297.94 o 
  -7   2  20     1537.52     1670.37    303.54 o 
  -6   2  20     4381.26     4526.93    328.61 o 
  -5   2  20     3413.11     3403.50    372.98 o 
  -4   2  20     6592.35     6258.14    451.39 o 
  -3   2  20     1775.84     2001.12    247.72 o 
  -2   2  20     4179.54     5039.41    353.23 o 
  -1   2  20      154.83      123.97    162.22 o 
   0   2  20     3068.54     2963.71    416.67 o 
 -10   3  20      655.18      648.97    188.48 o 
  -9   3  20      876.32      614.21    235.22 o 
  -8   3  20       64.01      312.23    160.49 o 
  -7   3  20       70.94      -52.06    132.26 o 
  -6   3  20      132.72       12.32    129.89 o 
  -5   3  20      114.13     -109.41    122.39 o 
  -4   3  20      282.55      391.99    167.11 o 
  -3   3  20      506.57      550.86    181.32 o 
  -2   3  20     1317.03     1173.85    227.33 o 
  -1   3  20     1726.05     1776.35    239.51 o 
   0   3  20      637.46      598.12    266.58 o 
 -10   4  20      628.19      626.59    195.05 o 
  -9   4  20     4971.52     5701.75    365.41 o 
  -8   4  20     2852.92     3216.15    295.16 o 
  -7   4  20     6891.46     7352.49    412.80 o 
  -6   4  20     1146.08      915.59    206.71 o 
  -5   4  20     4169.34     4606.43   1269.04 o 
  -4   4  20      422.55      508.82    175.81 o 
  -3   4  20     3862.95     4325.65    389.79 o 
  -2   4  20      991.82     1022.30    312.50 o 
  -1   4  20     3786.81     3980.74    445.79 o 
   0   4  20     2041.70     2103.50    358.42 o 
 -10   5  20       16.75       62.72    215.05 o 
  -9   5  20       44.80      168.70    181.45 o 
  -8   5  20       32.46      291.76    161.99 o 
  -7   5  20       33.76     -112.21    112.21 o 
  -6   5  20        5.85     -107.62    107.62 o 
  -5   5  20       43.81      -50.83    123.43 o 
  -4   5  20      118.87      -42.74    131.33 o 
  -3   5  20      427.35      335.81    224.01 o 
  -2   5  20       67.78      130.79    147.99 o 
  -1   5  20     3796.30     4072.58    465.95 o 
  -9   6  20     7190.85     7481.98    413.99 o 
  -8   6  20       17.98      110.77    218.41 o 
  -7   6  20     9624.27    10515.24    669.80 o 
  -6   6  20       11.74     -104.42    134.60 o 
  -5   6  20     3221.86     3136.48    288.24 o 
  -4   6  20      103.72       -0.50    128.04 o 
  -3   6  20     2734.64     2725.83    276.11 o 
  -2   6  20      116.18      123.21    192.65 o 
  -1   6  20     5977.34     6429.22    548.84 o 
  -8   7  20      561.15      459.73    182.08 o 
  -7   7  20       51.03       96.88    146.68 o 
  -6   7  20        4.66      -15.87    143.37 o 
  -5   7  20      118.41      202.67    158.38 o 
  -4   7  20        4.84      -29.02    136.48 o 
  -3   7  20      764.91      468.90    173.31 o 
  -2   7  20      754.09      685.48    277.78 o 
  -7   8  20     5495.55     5773.56    379.36 o
[truncated: 1,902 more chars]
